# Supplementary material for: Whole Transcriptome Analysis Identifies Platycodin D-Mediated RNA Regulatory Network in Non–Small-Cell Lung Cancer
Source: Cells. 2022 Aug 1;11(15):2360. doi: 10.3390/cells11152360 (PMC9367903; doi:10.3390/cells11152360)
Supplement: Supplementary file 1 [file cells-11-02360-s001.zip]

Archive with 2 entries (2 files):
- Supplementary file.pdf
- Supplementary table S3.txt
