# Supplementary material for: Whole Transcriptome Analysis Identifies Platycodin D-Mediated RNA Regulatory Network in Non–Small-Cell Lung Cancer
Source: Cells. 2022 Aug 1;11(15):2360. doi: 10.3390/cells11152360 (PMC9367903; doi:10.3390/cells11152360)
Supplement: Supplementary file 1 [file cells-11-02360-s001.zip › Supplementary table S3.txt]

transcript_id	transcript_name	gene_id	gene_name	transcript_locus	A549_PD treated 01	A549_PD treated 02	A549_PD treated 03	A549_Control01	A549_Control02	A549_Control03
ENST00000450305	DDX11L1-201	ENSG00000223972	DDX11L1	1:12010-13670	0	0	0	0	0	0
TCONS_00021119	TCONS_00021119	ENSG00000227232	WASH7P	1:16105-191775	0	0	0.000004	0.649563	0	0
TCONS_00021130	TCONS_00021130	ENSG00000227232	WASH7P	1:23970-199864	0	0	0	0	0	0.542536
ENST00000473358	MIR1302-2HG-202	ENSG00000243485	MIR1302-2HG	1:29554-31097	0	0	0.027411	0.085008	0	0
ENST00000607096	MIR1302-2-201	ENSG00000284332	MIR1302-2	1:30366-30503	0	0.146556	0	0.457984	0.026914	0.039568
ENST00000417324	FAM138A-201	ENSG00000237613	FAM138A	1:34554-36081	0	0	0	0	0	0
ENST00000461467	FAM138A-202	ENSG00000237613	FAM138A	1:35245-36073	0	0	0	0	0	0
ENST00000606857	OR4G4P-201	ENSG00000268020	OR4G4P	1:52473-53312	0	0	0	0	0	0
ENST00000642116	OR4G11P-202	ENSG00000240361	OR4G11P	1:57598-64116	0	0	0	0	0	0
ENST00000492842	OR4G11P-201	ENSG00000240361	OR4G11P	1:62949-63887	0	0	0	0	0	0
ENST00000641515	OR4F5-202	ENSG00000186092	OR4F5	1:65419-71585	0	0	0	0	0	0
ENST00000335137	OR4F5-201	ENSG00000186092	OR4F5	1:69055-70108	0	0	0	0	0	0
TCONS_00021137	TCONS_00021137	ENSG00000238009	AL627309.1	1:89295-133723	0	0.07064	0.081952	0.117357	0	0.074254
ENST00000495576	AL627309.3-201	ENSG00000239945	AL627309.3	1:89551-91105	0	0	0	0	0	0
ENST00000477740	AL627309.1-202	ENSG00000238009	AL627309.1	1:92230-129217	0	0.00758	0	0	0	0
ENST00000471248	AL627309.1-203	ENSG00000238009	AL627309.1	1:110953-129173	0	0	0	0	0	0
ENST00000610542	AL627309.1-205	ENSG00000238009	AL627309.1	1:120725-133723	0	0	0	0	0	0
ENST00000453576	AL627309.1-204	ENSG00000238009	AL627309.1	1:129081-133566	0	0	0	0	0	0
ENST00000442987	CICP27-201	ENSG00000233750	CICP27	1:131025-134836	0	0	0	0.001202	0.010961	0.006601
ENST00000490997	AL627309.5-202	ENSG00000241860	AL627309.5	1:142808-146831	0	0	0	0	0	0
ENST00000496488	AL627309.4-201	ENSG00000241599	AL627309.4	1:160446-161525	0	0	0	0	0	0
ENST00000662089	AL627309.5-205	ENSG00000241860	AL627309.5	1:165491-169210	0	0	0	0	0	0
TCONS_00021156	TCONS_00021156	ENSG00000279457	WASH9P	1:182966-194779	0	0.49429	0.000028	0.159241	0.000045	0
TCONS_00021158	TCONS_00021158	ENSG00000279457	WASH9P	1:182966-195411	0	0.233702	0	0.19567	0	0
ENST00000624431	FO538757.1-201	ENSG00000279928	FO538757.1	1:182696-184174	0.022617	0.006434	0.003082	0	0	0
ENST00000456328	DDX11L1-202	ENSG00000223972	DDX11L1	1:11869-14409	0.067328	0.03818	0.050345	0.092348	0	0
TCONS_00000003	TCONS_00000003	ENSG00000223972	DDX11L1	1:13089-184413	0.751682	0.540647	0.532249	1.267178	0.410146	0.969722
ENST00000469289	MIR1302-2HG-201	ENSG00000243485	MIR1302-2HG	1:30267-31109	0.012003	0.019324	0	0.033904	0.033898	0.009986
TCONS_00021161	TCONS_00021161	ENSG00000279457	WASH9P	1:182966-199870	0.414533	0.205594	0	0	0.449633	0.272575
ENST00000488147	WASH7P-201	ENSG00000227232	WASH7P	1:14404-29570	0.125369	0.156245	0	0	0.238703	0.027512
ENST00000623083	WASH9P-201	ENSG00000279457	WASH9P	1:185217-195411	0.230786	0.710788	0.724309	0.741129	1.460593	0.048941
TCONS_00021160	TCONS_00021160	ENSG00000279457	WASH9P	1:182966-199870	0.277175	0.196066	0.062919	0.294312	0.059148	0.487521
TCONS_00021126	TCONS_00021126	ENSG00000227232	WASH7P	1:16105-199865	0.523334	0.09447	0.686575	0.773241	0	0.272549
ENST00000466557	AL627309.5-203	ENSG00000241860	AL627309.5	1:146386-173862	0.315527	0.49641	0.259395	0.359496	0.286569	0.397094
TCONS_00021155	TCONS_00021155	ENSG00000279457	WASH9P	1:182966-191838	0.283756	0.26315	0.018002	0.204538	0	0
TCONS_00021125	TCONS_00021125	ENSG00000227232	WASH7P	1:16105-199864	0.005007	0.01023	0.000008	0.000093	0	0.41498
TCONS_00021154	TCONS_00021154	ENSG00000279457	WASH9P	1:182966-191811	0.509779	0.227861	0.756246	0.326939	0.292171	1.588132
TCONS_00021127	TCONS_00021127	ENSG00000227232	WASH7P	1:16105-199865	0.530474	0.233817	0.358238	0.109284	0.503791	0.66561
TCONS_00021115	TCONS_00021115	ENSG00000227232	WASH7P	1:15301-191811	0.203558	0.105305	0.121311	0.157033	0.132211	0.076048
TCONS_00021120	TCONS_00021120	ENSG00000227232	WASH7P	1:16105-194416	0.022479	0.003758	0.012735	0	0.696303	0.535586
TCONS_00021148	TCONS_00021148	ENSG00000241860	AL627309.5	1:165491-173862	0.008835	0	0.026697	0.107304	0.051441	0
TCONS_00021123	TCONS_00021123	ENSG00000227232	WASH7P	1:16105-194779	0.007584	0.422628	0.001262	0.158417	0.440759	0
TCONS_00021122	TCONS_00021122	ENSG00000227232	WASH7P	1:16105-194779	0.000001	0.430169	0.001296	0.157727	0	0
ENST00000466430	AL627309.1-201	ENSG00000238009	AL627309.1	1:89295-120932	0.162776	0	0.007765	0	0.107674	0
TCONS_00021139	TCONS_00021139	ENSG00000238009	AL627309.1	1:110953-133723	0.026395	0.091215	0.176493	0.117821	0.188835	0.15154
TCONS_00021121	TCONS_00021121	ENSG00000227232	WASH7P	1:16105-194759	0.015728	0.000052	0.008164	0.445539	0.000021	0.008176
TCONS_00021131	TCONS_00021131	ENSG00000227232	WASH7P	1:23970-199864	0.321192	0	0	0.171166	0.139097	0.663489
ENST00000491962	AL627309.5-204	ENSG00000241860	AL627309.5	1:165889-168767	0.051425	0	0.0399	0.019097	0.21523	0.1208
TCONS_00021132	TCONS_00021132	ENSG00000227232	WASH7P	1:23970-199865	1.226811	1.325457	1.072073	0.481166	0.870969	0.788235
ENST00000655252	AL627309.5-206	ENSG00000241860	AL627309.5	1:167129-169240	0.691263	0	0.619335	1.173379	0.981229	0.984651
TCONS_00021129	TCONS_00021129	ENSG00000227232	WASH7P	1:23970-29347	0.341264	1.869241	1.673172	0	1.403837	0
TCONS_00021133	TCONS_00021133	ENSG00000227232	WASH7P	1:23970-199865	0.085119	0	0.096983	0.662461	0.367003	0.142579
ENST00000493797	AL627309.2-201	ENSG00000239906	AL627309.2	1:139790-140339	0.050501	0.076207	0.088234	0.056569	0.076592	0.096677
ENST00000484859	AL627309.5-201	ENSG00000241860	AL627309.5	1:141474-149707	0.033051	0.043232	0.035021	0.05532	0.076984	0.116055
ENST00000595919	AL627309.7-201	ENSG00000269981	AL627309.7	1:137682-137965	0.907106	0.494274	0.434777	1.040062	1.092955	1.376477
ENST00000494149	AL627309.6-201	ENSG00000268903	AL627309.6	1:135141-135895	0.522904	0.273707	0.587192	0.746807	0.578809	0.653634
ENST00000619216	MIR6859-1-201	ENSG00000278267	MIR6859-1	1:17369-17436	0.103528	0.092011	0.086811	0.110647	0.095386	0.095474
ENST00000612080	MIR6859-2-201	ENSG00000273874	MIR6859-2	1:187891-187958	0.101253	0.116987	0.09978	0.133245	0.117775	0.096044
ENST00000410691	RNU6-1100P-201	ENSG00000222623	RNU6-1100P	1:157784-157887	0.012843	0	0	0.113112	0	0
ENST00000661463	LINC01128-222	ENSG00000228794	LINC01128	1:860227-868202	0	0	0	0	0	0
TCONS_00021275	TCONS_00021275	ENSG00000283040	AL669831.6	1:868071-877234	0	0	0	0	0	0
TCONS_00021276	TCONS_00021276	ENSG00000283040	AL669831.6	1:868071-877234	0	0	0	0	0	0
TCONS_00021277	TCONS_00021277	ENSG00000283040	AL669831.6	1:868071-877234	0	0	0	0	0	0
TCONS_00021278	TCONS_00021278	ENSG00000283040	AL669831.6	1:868071-877234	0	0	0	0	0	0
ENST00000432963	FAM41C-202	ENSG00000230368	FAM41C	1:868240-870201	0	0	0	0	0	0
ENST00000427857	FAM41C-201	ENSG00000230368	FAM41C	1:868403-876802	0	0	0	0	0	0
ENST00000415481	TUBB8P11-201	ENSG00000234711	TUBB8P11	1:873292-874349	0	0	0	0	0	0
ENST00000635557	AL669831.6-201	ENSG00000283040	AL669831.6	1:874529-877234	0	0	0	0	0	0
ENST00000671208	LINC01128-229	ENSG00000228794	LINC01128	1:860226-866720	0.023143	0	0	0	0.014042	0
ENST00000446136	FAM41C-203	ENSG00000230368	FAM41C	1:868071-876903	0.1175	0	0	0.061651	0	0
ENST00000442116	AP006222.1-201	ENSG00000228463	AP006222.1	1:257864-264733	0	0	0	0	0.016371	0
ENST00000448958	AP006222.1-202	ENSG00000228463	AP006222.1	1:257913-268816	0	0	0	0	0.297519	0
ENST00000441866	AP006222.1-203	ENSG00000228463	AP006222.1	1:258144-359681	0	0.017552	0.047985	0	0.005096	0
ENST00000634344	AP006222.1-204	ENSG00000228463	AP006222.1	1:258524-268816	0	0	0	0	0	0
ENST00000424587	AP006222.1-206	ENSG00000228463	AP006222.1	1:263015-297502	0	0.149127	0.145407	0.132282	0.023733	0.216485
ENST00000669836	AP006222.2-201	ENSG00000286448	AP006222.2	1:266855-268655	0	0.081872	0	0	0	0
TCONS_00021173	TCONS_00021173	ENSG00000228463	AP006222.1	1:347982-359681	0	0	0	0.032592	0	0.011334
ENST00000450983	AL732372.1-201	ENSG00000236601	AL732372.1	1:358857-365704	0	0	0	0	0	0
ENST00000412666	AL732372.1-202	ENSG00000236601	AL732372.1	1:358872-365510	0	0	0	0	0	0
ENST00000635159	AL732372.1-203	ENSG00000236601	AL732372.1	1:360057-366052	0	0	0	0	0	0
ENST00000431321	AL732372.2-201	ENSG00000237094	AL732372.2	1:365389-366151	0	0	0	0	0	0
TCONS_00021175	TCONS_00021175	ENSG00000237094	AL732372.2	1:365389-523392	0	0	0	0	0	0
TCONS_00021176	TCONS_00021176	ENSG00000237094	AL732372.2	1:365389-730201	0	0.000131	0.009172	0.109177	0	0
TCONS_00021177	TCONS_00021177	ENSG00000237094	AL732372.2	1:365389-737806	0	0.292558	0	0.007244	0.026866	0
ENST00000453935	AL732372.2-202	ENSG00000237094	AL732372.2	1:365395-368450	0	0	0	0	0	0
ENST00000440163	AL732372.2-203	ENSG00000237094	AL732372.2	1:365615-379972	0	0	0	0	0	0
ENST00000455207	AL732372.2-204	ENSG00000237094	AL732372.2	1:373182-485208	0	0	0	0	0	0
ENST00000437905	WBP1LP7-201	ENSG00000269732	WBP1LP7	1:439870-440232	0	0	0	0	0	0
ENST00000455464	AL732372.2-205	ENSG00000237094	AL732372.2	1:476364-497259	0	0	0	0	0	0
ENST00000601814	AL732372.2-206	ENSG00000237094	AL732372.2	1:484832-495476	0	0	0	0	0	0
TCONS_00021183	TCONS_00021183	ENSG00000237094	AL732372.2	1:484832-523392	0	0	0.000962	0	0	0
ENST00000445840	AL732372.2-207	ENSG00000237094	AL732372.2	1:485026-485208	0	0	0.254799	0	0	0.176874
TCONS_00021188	TCONS_00021188	ENSG00000237094	AL732372.2	1:490461-495476	0	0.006422	0	0.001131	0	0.000678
TCONS_00021190	TCONS_00021190	ENSG00000237094	AL732372.2	1:490461-497600	0	0	0	0	0	0
TCONS_00021191	TCONS_00021191	ENSG00000237094	AL732372.2	1:490461-500217	0	0	0	0	0	0
TCONS_00021192	TCONS_00021192	ENSG00000237094	AL732372.2	1:490461-500217	0	0	0	0.019809	0.300739	0
TCONS_00021193	TCONS_00021193	ENSG00000237094	AL732372.2	1:490461-502873	0	0	0	0	0	0
TCONS_00021195	TCONS_00021195	ENSG00000237094	AL732372.2	1:490461-523392	0	0	0	0	0	0
ENST00000514436	AL732372.3-201	ENSG00000250575	AL732372.3	1:491225-493241	0	0	0	0	0	0
ENST00000419160	AL732372.2-209	ENSG00000237094	AL732372.2	1:494382-496605	0	0	0	0	0	0
ENST00000440038	AL732372.2-210	ENSG00000237094	AL732372.2	1:494464-502508	0	0	0	0	0	0
ENST00000642074	AL732372.2-211	ENSG00000237094	AL732372.2	1:494475-495368	0	0	0	0	0	0
ENST00000423728	AL732372.2-212	ENSG00000237094	AL732372.2	1:494611-499175	0	0	0	0	0	0
ENST00000616311	AL732372.2-213	ENSG00000237094	AL732372.2	1:494771-498976	0	0	0	0	0	0
ENST00000599771	AL732372.2-214	ENSG00000237094	AL732372.2	1:497134-498456	0	0	0	0	0	0
ENST00000641845	AL732372.2-215	ENSG00000237094	AL732372.2	1:497205-502598	0	0	0	0	0	0
ENST00000641916	AL732372.2-216	ENSG00000237094	AL732372.2	1:497210-502873	0	0	0	0	0	0
ENST00000601486	AL732372.2-217	ENSG00000237094	AL732372.2	1:497240-499002	0	0	0	0	0	0
ENST00000641579	AL732372.2-218	ENSG00000237094	AL732372.2	1:497245-502598	0	0	0	0	0	0
ENST00000616947	AL732372.2-219	ENSG00000237094	AL732372.2	1:497275-498976	0	0	0	0	0	0
ENST00000432964	AL732372.2-220	ENSG00000237094	AL732372.2	1:498281-499175	0	0	0	0	0	0
TCONS_00021201	TCONS_00021201	ENSG00000237094	AL732372.2	1:498281-523392	0	0	0	0	0	0
ENST00000608420	AL732372.2-221	ENSG00000237094	AL732372.2	1:498984-501607	0	0	0	0	0	0
ENST00000641303	AL732372.2-222	ENSG00000237094	AL732372.2	1:501588-517252	0	0	0	0	0	0
ENST00000641063	AL732372.2-223	ENSG00000237094	AL732372.2	1:501604-517225	0	0	0	0	0	0
ENST00000641049	AL732372.2-224	ENSG00000237094	AL732372.2	1:504470-514413	0	0	0	0	0	0
TCONS_00021203	TCONS_00021203	ENSG00000237094	AL732372.2	1:504470-523392	0	0	0	0	0	0
ENST00000642124	AL732372.2-225	ENSG00000237094	AL732372.2	1:504865-522928	0	0	0	0	0	0
ENST00000614007	RF00026.90-201	ENSG00000278757	RF00026	1:516376-516479	0	0	0	0.073449	0	0
ENST00000634833	AL669831.3-201	ENSG00000230021	AL669831.3	1:586071-612813	0	0	0	0.025294	0	0
ENST00000417636	AL669831.3-202	ENSG00000230021	AL669831.3	1:586278-588453	0	0	0	0	0	0
ENST00000419394	AL669831.3-203	ENSG00000230021	AL669831.3	1:586945-720194	0	0	0	0	0	0
ENST00000423796	AC114498.1-201	ENSG00000235146	AC114498.1	1:587629-594768	0	0	0	0	0	0
ENST00000450696	AC114498.1-202	ENSG00000235146	AC114498.1	1:587668-594574	0	0	0	0	0	0
ENST00000440196	AL669831.3-204	ENSG00000230021	AL669831.3	1:594191-633129	0	0	0	0	0	0
ENST00000357876	AL669831.3-206	ENSG00000230021	AL669831.3	1:594308-598551	0	0	0	0	0	0.034929
ENST00000634337	AL669831.3-208	ENSG00000230021	AL669831.3	1:594308-827796	0	0	0	0	0	0
ENST00000648019	AL669831.3-209	ENSG00000230021	AL669831.3	1:594458-733064	0	0	0	0	0.005051	0
ENST00000440200	AL669831.3-210	ENSG00000230021	AL669831.3	1:601436-720200	0	0	0	0	0	0
ENST00000452176	AL669831.3-211	ENSG00000230021	AL669831.3	1:627377-631150	0	0	0	0	0	0
ENST00000621981	AC114498.2-201	ENSG00000278791	AC114498.2	1:632325-632413	0	0	0	0	0	0
ENST00000427426	MTCO2P12-201	ENSG00000229344	MTCO2P12	1:632757-633438	0	0	0	0	0.053397	0
ENST00000467115	MTATP8P1-201	ENSG00000240409	MTATP8P1	1:633535-633741	0	0.015749	0.002829	0.013654	0	0.005835
ENST00000438434	WBP1LP6-201	ENSG00000268663	WBP1LP6	1:674842-675265	0	0	0	0	0	0
ENST00000441245	AL669831.3-212	ENSG00000230021	AL669831.3	1:701936-720150	0	0.032394	0	0.022831	0	0.019201
ENST00000636676	AL669831.3-214	ENSG00000230021	AL669831.3	1:720024-720206	0	0	0.258376	0	0	0.184793
TCONS_00021238	TCONS_00021238	ENSG00000228327	AL669831.1	1:725366-779215	0	0.076778	0.054449	0.02927	0.050495	0.016228
ENST00000506640	AL669831.1-201	ENSG00000228327	AL669831.1	1:725885-778626	0	0	0	0	0	0
TCONS_00021242	TCONS_00021242	ENSG00000228327	AL669831.1	1:733959-737890	0	0.014847	0	0.458487	0	0.852331
ENST00000422528	AL669831.2-201	ENSG00000229905	AL669831.2	1:760911-761989	0	0	0	0	0	0
TCONS_00021245	TCONS_00021245	ENSG00000228327	AL669831.1	1:764423-778674	0	0	0	0	0	0
ENST00000428504	AL669831.1-202	ENSG00000228327	AL669831.1	1:764723-774280	0	0	0	0	0	0
TCONS_00021247	TCONS_00021247	ENSG00000228327	AL669831.1	1:766402-773732	0	0	0	0.646628	0.007535	0
TCONS_00000043	TCONS_00000043	ENSG00000237491	AL669831.5	1:778747-793390	0	0.13906	0.087357	0.034229	0	0.383197
ENST00000655765	AL669831.5-202	ENSG00000237491	AL669831.5	1:778747-805994	0	0	0	0	0	0
ENST00000412115	AL669831.5-201	ENSG00000237491	AL669831.5	1:778747-810063	0	0	0	0	0	0
ENST00000670700	AL669831.5-203	ENSG00000237491	AL669831.5	1:778758-810062	0	0	0	0	0	0
ENST00000429505	AL669831.5-204	ENSG00000237491	AL669831.5	1:778760-805270	0	0	0	0.009522	0	0
ENST00000657896	AL669831.5-205	ENSG00000237491	AL669831.5	1:778760-810062	0	0	0	0	0	0
ENST00000434264	AL669831.5-206	ENSG00000237491	AL669831.5	1:778770-784690	0	0	0	0	0	0
ENST00000457084	AL669831.5-207	ENSG00000237491	AL669831.5	1:778782-782191	0	0	0	0	0	0.124525
ENST00000658648	AL669831.5-208	ENSG00000237491	AL669831.5	1:778796-810062	0	0	0	0	0	0
ENST00000656571	AL669831.5-209	ENSG00000237491	AL669831.5	1:778802-810057	0	0	0	0	0	0
ENST00000665867	AL669831.5-210	ENSG00000237491	AL669831.5	1:778809-787186	0	0	0	0	0	0
ENST00000669749	AL669831.5-211	ENSG00000237491	AL669831.5	1:778809-810047	0	0	0	0	0	0
ENST00000666217	AL669831.5-212	ENSG00000237491	AL669831.5	1:778812-810057	0	0	0	0	0	0
ENST00000665719	AL669831.5-213	ENSG00000237491	AL669831.5	1:778812-810065	0	0	0	0	0	0
ENST00000651411	AL669831.5-214	ENSG00000237491	AL669831.5	1:778849-805272	0	0	0	0	0	0
ENST00000589899	AL669831.5-215	ENSG00000237491	AL669831.5	1:778930-784655	0	0	0	0	0	0
ENST00000609830	AL669831.5-216	ENSG00000237491	AL669831.5	1:778937-784429	0	0	0	0	0	0
ENST00000443772	AL669831.5-217	ENSG00000237491	AL669831.5	1:778972-808378	0	0	0	0	0	0
ENST00000644482	AL669831.7-201	ENSG00000285268	AL669831.7	1:781937-782050	0	0.181116	0	0	0	0.104883
ENST00000585826	AL669831.5-218	ENSG00000237491	AL669831.5	1:784370-784759	0	0	0	0	0	0
ENST00000592547	AL669831.5-219	ENSG00000237491	AL669831.5	1:784370-784977	0	0.117963	0.072332	0.16157	0.201142	0.470619
ENST00000586928	AL669831.5-220	ENSG00000237491	AL669831.5	1:784370-786866	0	0	0	0	0	0
ENST00000585745	AL669831.5-221	ENSG00000237491	AL669831.5	1:784370-795513	0	0	0	0	0	0
ENST00000590848	AL669831.5-223	ENSG00000237491	AL669831.5	1:784370-804832	0	0	0	0	0	0
ENST00000591440	AL669831.5-224	ENSG00000237491	AL669831.5	1:784370-805127	0	0	0	0	0	0
ENST00000587530	AL669831.5-225	ENSG00000237491	AL669831.5	1:784370-805270	0	0	0	0	0	0
ENST00000593022	AL669831.5-226	ENSG00000237491	AL669831.5	1:784370-806459	0	0	0	0	0	0
ENST00000589531	AL669831.5-227	ENSG00000237491	AL669831.5	1:784370-807314	0	0	0	0	0	0
ENST00000588951	AL669831.5-228	ENSG00000237491	AL669831.5	1:784370-809729	0	0	0	0	0	0
ENST00000586288	AL669831.5-229	ENSG00000237491	AL669831.5	1:784396-807321	0	0	0	0	0	0
TCONS_00021266	TCONS_00021266	ENSG00000230092	AL669831.4	1:794567-817712	0	0	0	0	0	0
ENST00000447500	AL669831.4-201	ENSG00000230092	AL669831.4	1:800879-817712	0	0	0	0	0	0
ENST00000655384	AL669831.5-231	ENSG00000237491	AL669831.5	1:803836-806580	0	0	0	0	0	0
ENST00000667728	AL669831.5-232	ENSG00000237491	AL669831.5	1:803934-807435	0	0	0	0	0	0
ENST00000590817	AL669831.4-202	ENSG00000230092	AL669831.4	1:805799-810161	0	0.101674	0.05122	0	0	0
TCONS_00021270	TCONS_00021270	ENSG00000230092	AL669831.4	1:816347-827522	0	0	0	0	1.002753	0
ENST00000624927	LINC01128-215	ENSG00000228794	LINC01128	1:825138-849592	0	0	0	0	0.079964	0
ENST00000623808	LINC01128-214	ENSG00000228794	LINC01128	1:826832-852225	0	0	0	0.20338	0	0.043489
TCONS_00000095	TCONS_00000095	ENSG00000228794	LINC01128	1:827598-859446	0	0.440029	0.254572	0.026464	0	0.119477
ENST00000669922	LINC01128-226	ENSG00000228794	LINC01128	1:827603-846365	0	0	0	0	0	0
ENST00000670780	LINC01128-227	ENSG00000228794	LINC01128	1:827604-859085	0	0	0	0	0.212805	0
ENST00000659124	LINC01128-219	ENSG00000228794	LINC01128	1:827652-859332	0	0	0	0.057288	0.030883	0
ENST00000658846	LINC01128-218	ENSG00000228794	LINC01128	1:827654-853602	0	0.083564	0	0	0	0
ENST00000608189	LINC01128-208	ENSG00000228794	LINC01128	1:827654-854096	0	0	0	0	0	0
ENST00000448975	LINC01128-206	ENSG00000228794	LINC01128	1:827657-852014	0	0	0	0	0	0
ENST00000449005	LINC01128-207	ENSG00000228794	LINC01128	1:827663-853497	0	0	0	0	0	0
ENST00000441765	LINC01128-204	ENSG00000228794	LINC01128	1:827667-842001	0	0	0	0	0	0
ENST00000609139	LINC01128-210	ENSG00000228794	LINC01128	1:827667-853452	0	0	0	0	0	0
ENST00000609009	LINC01128-209	ENSG00000228794	LINC01128	1:827667-854385	0	0	0	0	0	0
ENST00000657837	LINC01128-217	ENSG00000228794	LINC01128	1:827673-857246	0	0	0	0	0	0
ENST00000610067	LINC01128-211	ENSG00000228794	LINC01128	1:827692-850213	0	0	0	0	0	0
ENST00000416570	LINC01128-202	ENSG00000228794	LINC01128	1:827699-852766	0	0.000584	0	0	0	0
ENST00000661237	LINC01128-221	ENSG00000228794	LINC01128	1:827700-854376	0	0	0	0	0	0
ENST00000668541	LINC01128-225	ENSG00000228794	LINC01128	1:827771-842001	0	0	0	0	0	0
ENST00000657175	LINC01128-216	ENSG00000228794	LINC01128	1:827806-854385	0	0	0	0	0	0
ENST00000660797	LINC01128-220	ENSG00000228794	LINC01128	1:827815-841999	0	0.279813	0	0	0	0
ENST00000622921	LINC01128-212	ENSG00000228794	LINC01128	1:827821-852515	0	0	0	0	0	0
ENST00000670824	LINC01128-228	ENSG00000228794	LINC01128	1:831578-843594	0	0	0	0	0	0
TCONS_00000114	TCONS_00000114	ENSG00000228794	LINC01128	1:831578-850799	0	0	0	0	0	0
ENST00000415295	LINC01128-201	ENSG00000228794	LINC01128	1:831605-842020	0	0	0	0	0	0
TCONS_00021165	TCONS_00021165	ENSG00000228463	AP006222.1	1:257864-297502	0.111409	0	0	0	0	0
TCONS_00021169	TCONS_00021169	ENSG00000228463	AP006222.1	1:259646-349446	0.210813	0.165352	0.189819	0.167681	0.183326	0.697747
TCONS_00021171	TCONS_00021171	ENSG00000228463	AP006222.1	1:288255-297502	0.052711	0	0	0.137578	0	0.190872
ENST00000450734	AP006222.1-205	ENSG00000228463	AP006222.1	1:258568-259024	1.453536	1.171456	1.278707	0.978004	1.031338	0.855456
ENST00000458203	RPL23AP24-201	ENSG00000236679	RPL23AP24	1:347982-348366	1.367779	0.673299	0.691198	0.83808	0.450707	1.767542
ENST00000426406	OR4F29-201	ENSG00000284733	OR4F29	1:450703-451697	0.012585	0	0.003465	0	0.012291	0
TCONS_00021194	TCONS_00021194	ENSG00000237094	AL732372.2	1:490461-523392	0.63549	0.622898	0.549389	0.881242	0.58115	0.922788
TCONS_00021181	TCONS_00021181	ENSG00000237094	AL732372.2	1:476364-500217	0.028806	0.012062	0.034401	0	0.166705	0.020024
TCONS_00021189	TCONS_00021189	ENSG00000250575	AL732372.3	1:490461-496605	0.017666	0.002315	0.021392	0.000348	0.013876	0.019895
ENST00000431812	AL732372.2-208	ENSG00000237094	AL732372.2	1:485066-489553	0.020757	0.067362	0	0.04201	0.083891	0.051772
ENST00000432723	CICP7-201	ENSG00000233653	CICP7	1:487101-489906	0.003006	0.010239	0	0	0.01152	0.016181
ENST00000416931	MTND1P23-201	ENSG00000225972	MTND1P23	1:629062-629433	0.50811	0.360588	0.518526	0.186451	0.077073	0.074854
ENST00000457540	MTND2P28-201	ENSG00000225630	MTND2P28	1:629640-630683	4.977283	8.644571	4.457073	3.68163	4.804248	3.567416
ENST00000414273	MTCO1P12-201	ENSG00000237973	MTCO1P12	1:631074-632616	45.843014	56.192268	39.727055	33.067509	39.334213	43.15675
ENST00000514057	MTATP6P1-201	ENSG00000248527	MTATP6P1	1:633696-634376	3.409046	7.803033	4.507126	3.518087	3.763213	4.114531
ENST00000416718	MTCO3P12-201	ENSG00000198744	MTCO3P12	1:634376-634922	0.252328	0.189724	0.13035	0.042174	0	0.036799
ENST00000440782	CICP3-201	ENSG00000229376	CICP3	1:722092-724903	0.036799	0.010442	0	0.00056	0	0.021865
TCONS_00000047	TCONS_00000047	ENSG00000237491	AL669831.5	1:778747-810065	0.252757	0.104991	0.299616	0.176979	0.355086	0.094229
TCONS_00000044	TCONS_00000044	ENSG00000237491	AL669831.5	1:778747-796266	0.293024	0.233062	0.515532	0.50435	0.377432	0.403489
ENST00000585768	AL669831.5-222	ENSG00000237491	AL669831.5	1:784370-801876	0.082795	0.15062	0.145904	0.156122	0	0.206381
ENST00000591702	AL669831.5-230	ENSG00000237491	AL669831.5	1:785800-787672	0.203913	0.325087	0.342891	0.466563	0.337204	0.406705
ENST00000326734	FAM87B-201	ENSG00000177757	FAM87B	1:817371-819837	0.056077	0.016727	0.05012	0.014205	0.010469	0
ENST00000666741	LINC01128-223	ENSG00000228794	LINC01128	1:827638-859408	0.088001	0	0	0.006391	0	0
TCONS_00000094	TCONS_00000094	ENSG00000228794	LINC01128	1:827598-859446	0.020864	0	0.001614	0.091646	0.053438	0
ENST00000445118	LINC01128-205	ENSG00000228794	LINC01128	1:827598-859446	0.626671	0.20781	0.303298	0.119609	0.339612	0.305363
ENST00000623070	LINC01128-213	ENSG00000228794	LINC01128	1:827652-853522	0.300957	0	0	0	0	0
TCONS_00000115	TCONS_00000115	ENSG00000228794	LINC01128	1:831578-850799	0.253448	0	0.256482	0.188391	0	0.284634
ENST00000667414	LINC01128-224	ENSG00000228794	LINC01128	1:827635-849162	0.03266	0.511039	0.103647	0.004952	0.001912	0.123322
TCONS_00000093	TCONS_00000093	ENSG00000228794	LINC01128	1:827598-850799	0.004578	0	0.080811	0.035387	0.029588	0.137339
ENST00000425657	LINC01128-203	ENSG00000228794	LINC01128	1:851348-852752	0.197892	0.192171	0.078412	0.2881	0.734077	0.241216
TCONS_00021239	TCONS_00021239	ENSG00000228327	AL669831.1	1:725366-779226	0.483131	0.107295	0.189658	0.272827	0.313776	0.329177
TCONS_00021237	TCONS_00021237	ENSG00000228327	AL669831.1	1:725366-741739	0.326073	0.435858	0.41822	0.681205	0.77504	0.466154
TCONS_00021207	TCONS_00021207	ENSG00000228327	AL669831.1	1:525612-778626	0.854287	0.716747	0.797725	1.347224	1.072074	1.24402
ENST00000641296	AL669831.3-205	ENSG00000230021	AL669831.3	1:594198-631204	0.003329	0.020171	0.033854	0.015547	0.005184	0.002115
TCONS_00021236	TCONS_00021236	ENSG00000228327	AL669831.1	1:725366-737935	0.0828	0.002525	0.232312	0.143798	0.477736	0.036113
TCONS_00021265	TCONS_00021265	ENSG00000230092	AL669831.4	1:794567-816094	0.039691	0.064183	0.065725	0	0	0.073653
ENST00000635509	AL669831.3-207	ENSG00000230021	AL669831.3	1:594308-827769	0.029286	0.003465	0.009016	0	0	0.013715
TCONS_00021248	TCONS_00021248	ENSG00000228327	AL669831.1	1:766402-779215	0.184349	0.45931	0.432049	0.355814	0.831801	0.508155
TCONS_00021235	TCONS_00021235	ENSG00000228327	AL669831.1	1:725366-737935	0.066863	0.010492	0.003586	0.095168	0.026568	0.028286
ENST00000414688	AL669831.3-213	ENSG00000230021	AL669831.3	1:711867-732212	0.018624	0	0	0.041935	0	0
TCONS_00021269	TCONS_00021269	ENSG00000230092	AL669831.4	1:816347-820126	1.017984	1.115666	0.692136	0.73768	0.166423	0.733472
TCONS_00021264	TCONS_00021264	ENSG00000230092	AL669831.4	1:794567-814278	0.555956	0.497598	0.431613	0.518358	0.518642	0.585891
TCONS_00021241	TCONS_00021241	ENSG00000228327	AL669831.1	1:732748-736577	0.247297	0.597009	0.34158	0.190731	0.253006	0.261352
TCONS_00021234	TCONS_00021234	ENSG00000228327	AL669831.1	1:725366-731038	0.043661	0.346779	0.126864	0.073584	0.163065	0.727479
ENST00000447954	AL669831.3-215	ENSG00000230021	AL669831.3	1:720053-724564	0.007368	0.054892	0	0.077723	0.157841	0.041495
ENST00000473798	LINC00115-201	ENSG00000225880	LINC00115	1:826206-827522	1.743748	0.904238	1.276821	1.742122	2.094604	1.925437
ENST00000411249	RNU6-1199P-201	ENSG00000223181	RNU6-1199P	1:758233-758336	0.876292	0.082286	0.085074	0.477422	0.030051	0.098066
ENST00000332831	OR4F16-201	ENSG00000284662	OR4F16	1:685679-686673	0.012585	0	0.010396	0	0.012291	0
ENST00000379410	PLEKHN1-203	ENSG00000187583	PLEKHN1	1:966497-975108	0	0	0	0	0	0
TCONS_00000161	TCONS_00000161	ENSG00000187583	PLEKHN1	1:966497-975108	0	0	0	0	0	0
ENST00000379407	PLEKHN1-201	ENSG00000187583	PLEKHN1	1:966502-975008	0	0	0	0	0	0
ENST00000480267	PLEKHN1-204	ENSG00000187583	PLEKHN1	1:970875-971523	0	0.113621	0.059306	0.346478	0.380899	0.202183
ENST00000341290	PERM1-201	ENSG00000187642	PERM1	1:975204-982093	0	0.282788	0.181089	0	0	0
ENST00000338591	KLHL17-201	ENSG00000187961	KLHL17	1:960584-965719	1.751104	1.616631	1.703925	2.562962	2.614824	1.843813
ENST00000622660	KLHL17-205	ENSG00000187961	KLHL17	1:960639-965602	0.30144	0.429994	0.625327	0.538511	0.794983	0.277579
ENST00000466300	KLHL17-203	ENSG00000187961	KLHL17	1:962727-964530	1.168274	0.675844	0.924478	1.483435	0.913153	1.335408
ENST00000481067	KLHL17-204	ENSG00000187961	KLHL17	1:963552-964164	2.152694	1.007192	1.826758	1.639225	2.300665	3.547185
ENST00000463212	KLHL17-202	ENSG00000187961	KLHL17	1:961449-962478	1.333195	1.087918	0.834655	1.246714	0.863238	0.831981
TCONS_00000163	TCONS_00000163	ENSG00000187583	PLEKHN1	1:966497-976571	0.078332	0	0	0	0	0
TCONS_00000164	TCONS_00000164	ENSG00000187583	PLEKHN1	1:966497-976571	0.431849	0.467677	0.150967	0.635611	0.406066	0.12148
ENST00000379409	PLEKHN1-202	ENSG00000187583	PLEKHN1	1:966502-975008	0.214765	0.308439	0.143121	0.701563	0.547744	0.772661
ENST00000491024	PLEKHN1-205	ENSG00000187583	PLEKHN1	1:973512-975865	0.457655	0	0.861895	0.29129	0.469987	0.367803
TCONS_00000160	TCONS_00000160	ENSG00000187583	PLEKHN1	1:965849-968618	0.678998	0.231828	0.39923	0.62831	0.863801	0.650074
ENST00000433179	PERM1-202	ENSG00000187642	PERM1	1:975205-981029	0.012497	0	0	0	0	0.300638
ENST00000479361	PERM1-203	ENSG00000187642	PERM1	1:975205-976641	0.551823	0.264526	0.170759	0.721761	0.443194	0
TCONS_00000120	TCONS_00000120	ENSG00000272438	AL645608.6	1:904541-908469	0	0	1.18914	2.992965	3.228366	1.642172
TCONS_00000122	TCONS_00000122	ENSG00000272438	AL645608.6	1:904578-921999	0	0	0	0	0.298988	0
ENST00000607769	AL645608.6-201	ENSG00000272438	AL645608.6	1:904834-915976	0	0	0	0.216729	0	0
TCONS_00000125	TCONS_00000125	ENSG00000272438	AL645608.6	1:910141-921999	0	0.076882	0	0.01605	0.479466	0.823185
TCONS_00000126	TCONS_00000126	ENSG00000230699	AL645608.2	1:910154-921999	0	0	0.073367	0.356539	0.000619	0
ENST00000448179	AL645608.2-201	ENSG00000230699	AL645608.2	1:911435-914948	0	0	0	0	0	0
TCONS_00021298	TCONS_00021298	ENSG00000223764	LINC02593	1:916865-925632	0	0.137015	0	0.415442	0.118289	0.180654
TCONS_00021300	TCONS_00021300	ENSG00000223764	LINC02593	1:916865-925632	0	0.148133	0	0.539375	0.154334	0.237775
TCONS_00021301	TCONS_00021301	ENSG00000223764	LINC02593	1:916865-925632	0	0.172711	0.02065	0.579116	0.161867	0.58749
ENST00000417705	LINC02593-201	ENSG00000223764	LINC02593	1:916870-919692	0	0	0	0	0	0
ENST00000616016	SAMD11-210	ENSG00000187634	SAMD11	1:925741-944581	0	0	0.485264	0	0	0
ENST00000617307	SAMD11-212	ENSG00000187634	SAMD11	1:925741-944581	0	0.236044	0	0	0	0.001191
ENST00000618181	SAMD11-213	ENSG00000187634	SAMD11	1:925741-944581	0	0	0	0	0	0
ENST00000618323	SAMD11-214	ENSG00000187634	SAMD11	1:925741-944581	0	0	0	0	0	0
ENST00000618779	SAMD11-215	ENSG00000187634	SAMD11	1:925741-944581	0	0	0	0	0	0
ENST00000620200	SAMD11-216	ENSG00000187634	SAMD11	1:925741-944581	0	0	0	0	0	0
TCONS_00021286	TCONS_00021286	XLOC_010793	XLOC_010793	1:899963-904730	0.212903	0.355934	0.335081	0.929472	0.8878	0.847556
TCONS_00000121	TCONS_00000121	ENSG00000230699	AL645608.2	1:904541-921999	0.453186	0.476917	0	0	0	0.592945
TCONS_00000124	TCONS_00000124	ENSG00000272438	AL645608.6	1:910141-921999	1.026658	0.459652	0.815316	1.470944	1.356374	1.38334
TCONS_00000128	TCONS_00000128	ENSG00000272438	AL645608.6	1:915358-921999	0.27668	0.567562	0.423241	0.686574	0.259226	0.178761
ENST00000398216	AL645608.4-201	ENSG00000241180	AL645608.4	1:914171-914971	0.449466	0.467014	0	0.134042	0	0
TCONS_00021297	TCONS_00021297	ENSG00000223764	LINC02593	1:916865-925627	0.085096	0.009596	0	0.711576	0.008081	0
TCONS_00021290	TCONS_00021290	ENSG00000223764	LINC02593	1:916865-925620	0.910333	0.61409	0.301126	0.289276	0.225122	0.341827
TCONS_00021294	TCONS_00021294	ENSG00000223764	LINC02593	1:916865-925626	0.245411	0	0.043531	0	0.027817	0.004246
TCONS_00021292	TCONS_00021292	ENSG00000223764	LINC02593	1:916865-925626	0.127884	0.124164	0.169298	0.297209	0.099944	0.22922
TCONS_00021291	TCONS_00021291	ENSG00000223764	LINC02593	1:916865-925620	0.520033	0.454868	0.808584	0.62273	0.660881	1.056218
TCONS_00021295	TCONS_00021295	ENSG00000223764	LINC02593	1:916865-925627	0.118764	0.117794	0.828962	0.405954	0.096186	0.851782
TCONS_00021296	TCONS_00021296	ENSG00000223764	LINC02593	1:916865-925627	0.093345	0.129	2.346858	0.579655	0.280849	0.355831
TCONS_00021302	TCONS_00021302	ENSG00000223764	LINC02593	1:916865-925632	0.005464	0.171408	0.282698	0.53661	0.153087	0.620033
TCONS_00021293	TCONS_00021293	ENSG00000223764	LINC02593	1:916865-925626	0.139661	0.136901	0.812544	0.355814	0.127689	0.977673
TCONS_00021299	TCONS_00021299	ENSG00000223764	LINC02593	1:916865-925632	0.073049	0.204048	0.095833	0.768393	0.231723	0.14762
ENST00000432961	LINC02593-202	ENSG00000223764	LINC02593	1:917370-918534	0.119089	0.093647	0	0	0	0
ENST00000609207	LINC02593-203	ENSG00000223764	LINC02593	1:916865-921016	0.075483	0.095129	0.06664	0.034264	5.173781	0.075957
ENST00000622503	SAMD11-217	ENSG00000187634	SAMD11	1:925741-944581	0.39963	1.001744	0.959938	1.678886	1.456368	1.11529
ENST00000342066	SAMD11-202	ENSG00000187634	SAMD11	1:925731-944574	0.065576	8.285164	0	6.720969	8.137614	0.16382
ENST00000341065	SAMD11-201	ENSG00000187634	SAMD11	1:930312-944575	28.063513	8.506684	19.554714	11.837206	9.470222	19.115469
ENST00000616125	SAMD11-211	ENSG00000187634	SAMD11	1:925741-944581	0.408975	0	0	0	0	0
ENST00000420190	SAMD11-203	ENSG00000187634	SAMD11	1:923928-939291	10.036335	8.77226	11.02924	16.392929	16.55382	17.868158
ENST00000455979	SAMD11-205	ENSG00000187634	SAMD11	1:939275-944259	4.12119	9.964244	8.758311	9.262033	7.48384	11.343307
ENST00000437963	SAMD11-204	ENSG00000187634	SAMD11	1:925150-935793	0.167712	0	0.17579	0.344508	0.050764	0.233962
ENST00000474461	SAMD11-208	ENSG00000187634	SAMD11	1:941076-942994	6.035392	9.189124	15.722867	17.412617	17.365801	3.702538
ENST00000478729	SAMD11-209	ENSG00000187634	SAMD11	1:940346-942173	3.544065	1.363138	2.924291	1.851492	1.346601	0.196021
ENST00000466827	SAMD11-207	ENSG00000187634	SAMD11	1:942103-942802	6.775922	8.184607	6.700386	8.509599	7.163346	5.854515
ENST00000464948	SAMD11-206	ENSG00000187634	SAMD11	1:942166-942892	3.078535	1.764283	3.073636	4.399344	3.616172	4.723232
ENST00000327044	NOC2L-201	ENSG00000188976	NOC2L	1:944203-959256	6.534646	8.68609	7.374403	13.786477	10.371306	13.011919
ENST00000477976	NOC2L-203	ENSG00000188976	NOC2L	1:944205-958458	2.629902	1.497012	1.553955	0.497916	2.302362	1.622843
ENST00000487214	NOC2L-205	ENSG00000188976	NOC2L	1:954426-959309	0.771689	0.702799	0.093037	0.293225	0.978482	0.418683
ENST00000483767	NOC2L-204	ENSG00000188976	NOC2L	1:944204-947060	0.29507	1.845038	2.269998	0.60865	2.446581	3.177032
ENST00000469563	NOC2L-202	ENSG00000188976	NOC2L	1:958246-959256	0.63024	0.567038	0.310154	1.346228	0.868773	1.623742
ENST00000496938	NOC2L-206	ENSG00000188976	NOC2L	1:945319-945562	0.123212	0.391053	0.909253	2.187703	1.439577	0.446367
TCONS_00000173	TCONS_00000173	ENSG00000187608	ISG15	1:998065-1005102	0	0	0.800126	0	0	0
TCONS_00000177	TCONS_00000177	ENSG00000187608	ISG15	1:998065-1014540	0	0.123649	0	0	0	0
ENST00000484667	HES4-204	ENSG00000188290	HES4	1:998970-999981	0	0.788065	0	0.631163	0	0.203184
ENST00000624697	ISG15-202	ENSG00000187608	ISG15	1:1001138-1014540	0	0	0	0	0	0
ENST00000624652	ISG15-201	ENSG00000187608	ISG15	1:1001145-1014435	0	0	0	0	0	0
ENST00000423619	AL645608.3-201	ENSG00000231702	AL645608.3	1:1008076-1008229	0	0	0	0	0	0
ENST00000606034	AL645608.7-201	ENSG00000272512	AL645608.7	1:995966-998051	0.853137	1.039614	1.214612	0.656947	0.504382	0.752322
ENST00000304952	HES4-201	ENSG00000188290	HES4	1:998964-1000111	2.825388	3.904352	4.073474	1.272267	3.240774	2.088223
ENST00000428771	HES4-202	ENSG00000188290	HES4	1:998962-1000172	3.012822	4.050302	3.11658	2.460051	2.360607	3.61085
ENST00000481869	HES4-203	ENSG00000188290	HES4	1:998966-1000096	9.016986	1.753694	7.601875	2.231936	4.159576	1.481242
TCONS_00000176	TCONS_00000176	ENSG00000187608	ISG15	1:998065-1014540	0.081977	0	0	0	0	0
TCONS_00000175	TCONS_00000175	ENSG00000187608	ISG15	1:998065-1013201	0.293087	0.293652	0.338112	0.529131	0.434414	1.079067
TCONS_00000174	TCONS_00000174	ENSG00000187608	ISG15	1:998065-1005102	0.756402	1.54039	0.629176	1.00696	1.162207	0.506654
ENST00000649529	ISG15-203	ENSG00000187608	ISG15	1:1013497-1014540	8.343194	7.189865	8.646249	2.489009	1.324483	2.169875
ENST00000458555	AL645608.1-201	ENSG00000224969	AL645608.1	1:1011997-1013193	0.005022	0.154497	0.050076	0.015894	0	0
TCONS_00000193	TCONS_00000193	ENSG00000217801	AL390719.1	1:1059641-1066459	0	1.869996	0	0	0.17053	0
TCONS_00000194	TCONS_00000194	ENSG00000217801	AL390719.1	1:1059641-1066459	0	0	0	0	0.774573	0
ENST00000394517	AL390719.1-201	ENSG00000217801	AL390719.1	1:1059708-1066459	0	0	0.028892	0	0	0.125914
TCONS_00000201	TCONS_00000201	ENSG00000217801	AL390719.1	1:1059708-1066459	0	0.039073	0.214403	0.131974	0.004867	0.024059
TCONS_00000202	TCONS_00000202	ENSG00000217801	AL390719.1	1:1059708-1066459	0	2.727604	1.386864	0	0.310335	0
TCONS_00000203	TCONS_00000203	ENSG00000217801	AL390719.1	1:1059708-1066459	0	0	0.000399	0.007514	0.018031	0.597375
TCONS_00000205	TCONS_00000205	ENSG00000217801	AL390719.1	1:1059708-1068296	0	0	0	0.056811	0	0
ENST00000427998	AL390719.1-202	ENSG00000217801	AL390719.1	1:1059734-1066456	0	0	0	0	0.003748	0
ENST00000456409	AL390719.1-203	ENSG00000217801	AL390719.1	1:1063079-1066456	0	0	0	0	0	0
ENST00000412397	AL390719.1-204	ENSG00000217801	AL390719.1	1:1063079-1069355	0	0	0	0	0	0
ENST00000433695	AL390719.1-205	ENSG00000217801	AL390719.1	1:1064495-1066274	0	0	0	0	0	0
ENST00000451054	AL390719.1-206	ENSG00000217801	AL390719.1	1:1064518-1066441	0	0	0	0	0	0
TCONS_00000210	TCONS_00000210	ENSG00000217801	AL390719.1	1:1066714-1072763	0	0	0	0	0	0
ENST00000442292	AL645608.8-201	ENSG00000273443	AL645608.8	1:1062208-1063288	0.419216	0.74702	0.269425	0.221883	0.07884	0.044598
TCONS_00000206	TCONS_00000206	ENSG00000217801	AL390719.1	1:1059708-1072763	0.104748	0.12016	0.314497	0.160657	0.12645	0.217597
TCONS_00000196	TCONS_00000196	ENSG00000217801	AL390719.1	1:1059681-1066459	0.65106	0.464727	0.468656	0.322245	0.533585	0.339946
TCONS_00000197	TCONS_00000197	ENSG00000217801	AL390719.1	1:1059681-1066459	0.379138	0	0	0.122856	0	0
TCONS_00000198	TCONS_00000198	ENSG00000217801	AL390719.1	1:1059681-1066459	2.407616	0	0	0	0	0
TCONS_00000195	TCONS_00000195	ENSG00000217801	AL390719.1	1:1059681-1066459	0.524095	0	0.039525	0	0	0
TCONS_00000200	TCONS_00000200	ENSG00000217801	AL390719.1	1:1059708-1066459	0.265783	0.287095	0	0	0.32481	0
TCONS_00000199	TCONS_00000199	ENSG00000217801	AL390719.1	1:1059681-1066459	0.123056	0.236536	2.344373	0	0.195401	0
ENST00000453464	RNF223-201	ENSG00000237330	RNF223	1:1070967-1074306	0.3469	0.300128	0.205167	0.108551	0.36438	0.134206
TCONS_00000230	LINC1	XLOC_000077	XLOC_000077	1:1157520-1160651	0.290845	0.306042	0.211041	0.405321	0.262682	0.398103
ENST00000384875	MIR200A-201	ENSG00000207607	MIR200A	1:1167863-1167952	0.717325	0	0	0	0	0.429425
ENST00000379236	TNFRSF4-201	ENSG00000186827	TNFRSF4	1:1211340-1214153	0	0	0	0	0	0
ENST00000453580	TNFRSF4-202	ENSG00000186827	TNFRSF4	1:1212019-1213498	0	0	0	0	0	0
ENST00000497869	TNFRSF4-203	ENSG00000186827	TNFRSF4	1:1211340-1214138	0.024453	0	0.022867	0.02685	0	0
TCONS_00000217	TCONS_00000217	ENSG00000285812	AL390719.3	1:1081189-1116118	0	0.050851	0.143843	0	0.084691	0
ENST00000379339	C1orf159-204	ENSG00000131591	C1orf159	1:1081818-1116081	0	0.017644	0	0.026623	0	0
TCONS_00021343	TCONS_00021343	ENSG00000131591	C1orf159	1:1081818-1116361	0	0.016662	0	0.04475	0	0.037037
TCONS_00021344	TCONS_00021344	ENSG00000131591	C1orf159	1:1081818-1116361	0	0	0	0	0	0
ENST00000465822	C1orf159-211	ENSG00000131591	C1orf159	1:1081823-1092077	0	0	0	0	0.031384	0
ENST00000379325	C1orf159-203	ENSG00000131591	C1orf159	1:1081823-1116095	0	0	0	0.56255	0	0
ENST00000421241	C1orf159-205	ENSG00000131591	C1orf159	1:1081823-1116098	0	0.667508	0	0.193217	1.028133	0
ENST00000467751	C1orf159-212	ENSG00000131591	C1orf159	1:1081825-1116089	0	0	0.100833	0	0	0
ENST00000379319	C1orf159-201	ENSG00000131591	C1orf159	1:1082700-1106127	0	0.993511	0.113551	0.274862	0.118879	0.362088
ENST00000434641	C1orf159-207	ENSG00000131591	C1orf159	1:1082916-1116095	0	0	0	0	0	0
ENST00000482816	C1orf159-218	ENSG00000131591	C1orf159	1:1083926-1116243	0	0	0	0.071013	0	0
ENST00000462097	C1orf159-209	ENSG00000131591	C1orf159	1:1087139-1116356	0	0	0	0	0	0
ENST00000475119	C1orf159-215	ENSG00000131591	C1orf159	1:1087190-1116361	0	0.116214	0	0	0	0
ENST00000442117	C1orf159-208	ENSG00000131591	C1orf159	1:1087575-1092813	0	0	0	0	0	0
ENST00000648183	AL390719.3-201	ENSG00000285812	AL390719.3	1:1097585-1104598	0	0.030105	0.106942	0.030648	0.037228	0
TCONS_00000218	TCONS_00000218	ENSG00000285812	AL390719.3	1:1081189-1116118	0.449246	0.29646	0.346273	0.440399	0.301515	0.38186
TCONS_00000219	C1orf159-AS1	ENSG00000131591	C1orf159	1:1087513-1087966	0.297253	0	0.07386	0.25043	0	0
TCONS_00021346	TCONS_00021346	ENSG00000131591	C1orf159	1:1081818-1116361	0.158663	0	0	0	0	0
TCONS_00021342	TCONS_00021342	ENSG00000131591	C1orf159	1:1081818-1116361	0.007222	0.003042	0.007897	0	0	0.014272
TCONS_00021345	TCONS_00021345	ENSG00000131591	C1orf159	1:1081818-1116361	0.787963	0.513561	1.675303	0.062959	0.625347	0.955789
TCONS_00021341	TCONS_00021341	ENSG00000131591	C1orf159	1:1081818-1116361	0.020617	0	0	0.022735	0	0.011019
ENST00000477196	C1orf159-216	ENSG00000131591	C1orf159	1:1081825-1116089	0.001306	0.001128	0.076009	0.003651	0	0.001589
ENST00000379320	C1orf159-202	ENSG00000131591	C1orf159	1:1082235-1092174	0.099521	0.921785	0.896921	1.386268	0.713578	0.471109
ENST00000480643	C1orf159-217	ENSG00000131591	C1orf159	1:1091500-1116089	0.971973	0.687379	0.517704	0.244634	0.432081	0.372298
ENST00000473600	C1orf159-214	ENSG00000131591	C1orf159	1:1087141-1092294	0.574642	0.272615	0.322792	0.64704	0.125233	0.425193
ENST00000427787	C1orf159-206	ENSG00000131591	C1orf159	1:1090406-1092813	0.153165	0.014992	0	0.226129	0	0.267408
ENST00000472741	C1orf159-213	ENSG00000131591	C1orf159	1:1091046-1116087	0.393543	0.812975	0.349842	0.406111	0.030688	0.321413
ENST00000487177	C1orf159-219	ENSG00000131591	C1orf159	1:1081825-1087636	0.318501	0.056071	0.326355	0.023139	0.158186	0.057002
ENST00000464905	C1orf159-210	ENSG00000131591	C1orf159	1:1082146-1084072	0.148461	0	0	0	0	0
ENST00000652369	AGRN-210	ENSG00000188157	AGRN	1:1034106-1056116	0	0	0	0	0	0
ENST00000418300	AL645608.5-201	ENSG00000242590	AL645608.5	1:1055033-1056116	0	0	0	0	0	0
ENST00000620552	AGRN-208	ENSG00000188157	AGRN	1:1020123-1056118	0.063406	0.010636	0	0.031942	0.284382	0.039358
ENST00000651234	AGRN-209	ENSG00000188157	AGRN	1:1034106-1056116	0.006299	0.049633	0.036202	0.00613	0.027414	0.010592
ENST00000379370	AGRN-201	ENSG00000188157	AGRN	1:1020120-1056116	47.952126	46.396236	46.972012	41.141407	41.935692	44.292942
ENST00000479707	AGRN-206	ENSG00000188157	AGRN	1:1045399-1046349	2.438067	1.305919	0.725406	3.757143	4.724974	1.404005
ENST00000461111	AGRN-202	ENSG00000188157	AGRN	1:1051986-1056112	3.956287	0.840644	0.467425	12.706378	7.805493	0.894872
ENST00000466223	AGRN-203	ENSG00000188157	AGRN	1:1047201-1047865	1.423617	0.766523	0.382753	1.053399	1.527614	0.666411
ENST00000469403	AGRN-204	ENSG00000188157	AGRN	1:1034867-1041397	0.293202	0.352435	0.148147	1.265912	0.2323	0.411251
ENST00000492947	AGRN-207	ENSG00000188157	AGRN	1:1048529-1049394	1.315316	0.696497	1.344939	1.218768	1.513781	0.692786
ENST00000478677	AGRN-205	ENSG00000188157	AGRN	1:1047475-1047838	0.479634	0.37383	0.016587	0.270146	0.596213	0.196874
ENST00000465727	SDF4-205	ENSG00000078808	SDF4	1:1216931-1232031	0	0	0	0	0	0
ENST00000403997	SDF4-203	ENSG00000078808	SDF4	1:1218523-1228596	0	0	0	0	0	0
ENST00000459994	SDF4-204	ENSG00000078808	SDF4	1:1227272-1231968	0	0	0.01034	0.012342	0.01246	0.02507
ENST00000360001	SDF4-202	ENSG00000078808	SDF4	1:1216908-1232001	34.463963	34.969311	33.330872	6.291349	28.699835	27.931406
ENST00000660930	SDF4-209	ENSG00000078808	SDF4	1:1216909-1232067	2.822004	0.256125	1.819842	13.199403	0.213678	2.435007
ENST00000263741	SDF4-201	ENSG00000078808	SDF4	1:1216931-1232031	0.230791	0	0.095798	1.424418	0	0.184761
ENST00000655486	SDF4-208	ENSG00000078808	SDF4	1:1217512-1228793	0.957123	1.084974	0.738868	0.350832	2.200271	0.773356
ENST00000494748	SDF4-207	ENSG00000078808	SDF4	1:1216932-1221351	1.199813	1.365279	1.426765	0.053922	3.013194	1.169755
ENST00000478938	SDF4-206	ENSG00000078808	SDF4	1:1216934-1220293	0.738378	0.723947	0.447573	1.069795	0.26495	0.641016
TCONS_00000255	LINC2	XLOC_000092	XLOC_000092	1:1237613-1240318	0.385918	0.366527	0.210032	0.134382	0.094726	0.812948
ENST00000379198	B3GALT6-201	ENSG00000176022	B3GALT6	1:1232237-1235041	8.182759	8.599265	8.287026	8.035909	7.320179	6.94021
ENST00000486627	C1QTNF12-205	ENSG00000184163	C1QTNF12	1:1243981-1244724	0	0.31924	0	0.242048	0	0
ENST00000330388	C1QTNF12-201	ENSG00000184163	C1QTNF12	1:1242453-1246722	0.392785	0.103032	0.090068	0.184778	0.217615	0.10781
ENST00000462849	C1QTNF12-202	ENSG00000184163	C1QTNF12	1:1242446-1243463	0.30677	0.133853	0.260758	0.768551	0.72629	0.351618
ENST00000468365	C1QTNF12-203	ENSG00000184163	C1QTNF12	1:1243266-1244418	0.000139	0.156527	0.000003	0.129306	0.256797	0.388241
ENST00000478606	C1QTNF12-204	ENSG00000184163	C1QTNF12	1:1242449-1243158	0.127245	0.178448	0.148264	0.164858	0.152733	0.136008
ENST00000425828	TMEM240-202	ENSG00000205090	TMEM240	1:1535207-1540453	0	0	0	0	0	0
TCONS_00021555	TCONS_00021555	ENSG00000205090	TMEM240	1:1538901-1540624	0	0.229612	0	0	0	0
ENST00000624426	TMEM240-203	ENSG00000205090	TMEM240	1:1539056-1540350	0	0	0	0	0	0
TCONS_00021556	TMEM240-OT1	ENSG00000205090	TMEM240	1:1539959-1540624	0	0	0	0	0	0
ENST00000378733	TMEM240-201	ENSG00000205090	TMEM240	1:1534778-1540624	0.128831	0.10198	0.192281	0.148531	0.23182	0.13265
TCONS_00021563	TCONS_00021563	ENSG00000228594	FNDC10	1:1598012-1600621	0	0	0	0	0.480829	0
ENST00000658591	AL691432.4-201	ENSG00000286989	AL691432.4	1:1600314-1602703	0.09725	0.041573	0.0574	0.131388	0.170575	0.021999
ENST00000422725	FNDC10-201	ENSG00000228594	FNDC10	1:1598012-1600135	2.408423	1.875877	1.515896	2.545314	1.103986	2.092472
ENST00000647566	AL645728.1-201	ENSG00000215014	AL645728.1	1:1574102-1575879	0	0.072637	0.051828	0.03788	0.096944	0.027996
TCONS_00000369	TCONS_00000369	ENSG00000215014	AL645728.1	1:1541199-1574890	3.218338	2.610272	2.205789	1.842201	2.317543	2.434045
ENST00000366221	AL645728.1-202	ENSG00000215014	AL645728.1	1:1574975-1577075	0.138938	0.116182	0.092707	0.130888	0.232831	0.25766
ENST00000291386	SSU72-201	ENSG00000160075	SSU72	1:1541673-1574863	28.338726	30.408251	30.681852	33.003605	31.255455	30.670958
ENST00000378726	SSU72-204	ENSG00000160075	SSU72	1:1541674-1546487	0.726131	0.9849	0.44625	0.343673	0.210132	0.392082
ENST00000378725	SSU72-203	ENSG00000160075	SSU72	1:1544638-1574587	0.053014	0.092579	0.114784	0.009518	0.000538	0.000291
ENST00000359060	SSU72-202	ENSG00000160075	SSU72	1:1560848-1574584	1.964408	1.86137	2.184498	1.97514	2.237368	2.121807
ENST00000518681	MIB2-231	ENSG00000197530	MIB2	1:1615437-1630605	0	0	0.000025	0	0	0
ENST00000489635	MIB2-214	ENSG00000197530	MIB2	1:1615496-1630604	0	0.39787	0.050634	0	0.253822	0
ENST00000514363	MIB2-230	ENSG00000197530	MIB2	1:1615530-1625040	0	0.140542	0	0	0.112631	0
TCONS_00000396	TCONS_00000396	ENSG00000197530	MIB2	1:1615879-1624209	0	0	0	0	0	0
ENST00000503789	MIB2-216	ENSG00000197530	MIB2	1:1617408-1624821	0	0	0	0	0	0
ENST00000378708	MIB2-202	ENSG00000197530	MIB2	1:1617560-1630604	0	0	0	0	0	0
ENST00000506488	MIB2-220	ENSG00000197530	MIB2	1:1617577-1630532	0	0.045818	0	0.049927	0.075156	0
ENST00000514234	MIB2-229	ENSG00000197530	MIB2	1:1623802-1630604	0	0	0	0	0	0
ENST00000486072	MIB2-212	ENSG00000197530	MIB2	1:1625567-1626929	0	0	0	0	0	0
ENST00000511910	MIB2-227	ENSG00000197530	MIB2	1:1629106-1630603	0	0	0	0	0	0
ENST00000487053	MIB2-213	ENSG00000197530	MIB2	1:1615879-1630604	0.614083	0.759925	0.917055	0.439162	0.680834	0.164388
ENST00000355826	MIB2-201	ENSG00000197530	MIB2	1:1615421-1630610	0.253186	0.116323	0	0.449611	0.011127	0.008663
ENST00000520777	MIB2-232	ENSG00000197530	MIB2	1:1615415-1630605	0.16384	0.021328	0.167424	0.059111	0.024989	0.003295
ENST00000505820	MIB2-219	ENSG00000197530	MIB2	1:1615443-1630605	0.030027	0.001311	0	0.564133	0.131999	0.055841
ENST00000504599	MIB2-217	ENSG00000197530	MIB2	1:1616310-1630604	1.015196	0.462477	1.257596	0.170303	0.511036	0.497909
ENST00000511502	MIB2-226	ENSG00000197530	MIB2	1:1615514-1630604	0.271972	0.056819	0	0.128863	0.115981	0.080912
ENST00000479659	MIB2-210	ENSG00000197530	MIB2	1:1615454-1630604	0.194702	0.002978	0.199621	0.206908	0.371948	1.940476
ENST00000378712	MIB2-203	ENSG00000197530	MIB2	1:1615905-1630604	0.023773	0.022942	0.1068	0	0.143835	0
ENST00000507229	MIB2-222	ENSG00000197530	MIB2	1:1616311-1629163	0.112388	0	0.073156	0	0	0.033319
ENST00000464570	MIB2-205	ENSG00000197530	MIB2	1:1627522-1629270	0.812338	0.235347	1.371579	2.239684	1.251882	0.309381
ENST00000473511	MIB2-208	ENSG00000197530	MIB2	1:1627460-1629552	0.396902	0.311694	0.647848	0.242213	0.324646	0.363341
ENST00000483015	MIB2-211	ENSG00000197530	MIB2	1:1628489-1630589	0.061098	2.99687	0.035153	0.020638	0.064346	0.034246
ENST00000502470	MIB2-215	ENSG00000197530	MIB2	1:1615887-1624832	0	0	0	0.347133	0	0
ENST00000467597	MIB2-206	ENSG00000197530	MIB2	1:1624744-1625799	0.042937	0.160854	0.173936	0.062012	0.063638	0.210139
ENST00000510793	MIB2-225	ENSG00000197530	MIB2	1:1616274-1624901	0.03179	0.023748	0.158931	0.02258	0.009942	0.007088
ENST00000512004	MIB2-228	ENSG00000197530	MIB2	1:1623122-1624859	0.961917	0.778178	0.9653	0.377544	0.462043	1.302586
ENST00000505370	MIB2-218	ENSG00000197530	MIB2	1:1626860-1627830	0.301301	0.89667	0.192958	0.546627	0.97044	0.072914
ENST00000463492	MIB2-204	ENSG00000197530	MIB2	1:1615968-1617323	0.18453	0.193808	0.304627	0	0	0.147369
ENST00000477990	MIB2-209	ENSG00000197530	MIB2	1:1615516-1619210	0.773739	0.781209	0.629525	1.006472	0.973569	0.833499
ENST00000508148	MIB2-223	ENSG00000197530	MIB2	1:1625087-1625763	0.673564	0.457652	0.166104	0.675506	0.334199	0.298193
ENST00000508455	MIB2-224	ENSG00000197530	MIB2	1:1623581-1624209	0.175101	0.372256	0.125771	0.184878	0.135109	0.154455
ENST00000470373	MIB2-207	ENSG00000197530	MIB2	1:1629473-1630605	0.169297	0.100423	0.095374	0.000075	0.000098	0.054712
ENST00000507082	MIB2-221	ENSG00000197530	MIB2	1:1615914-1617898	0.066926	0.072981	0.038371	0.122745	0.20074	0.107133
TCONS_00021567	TCONS_00021567	ENSG00000272106	AL691432.2	1:1613758-1623924	0.462092	0.119896	0.153794	0.081887	0.3352	0.03736
ENST00000607222	AL691432.2-201	ENSG00000272106	AL691432.2	1:1613758-1615795	0.679112	1.015376	0.755904	0.872647	1.028201	0.872334
ENST00000400929	UBE2J2-204	ENSG00000160087	UBE2J2	1:1254985-1273855	0	0	0	1.523324	0	0
ENST00000464036	UBE2J2-210	ENSG00000160087	UBE2J2	1:1255048-1273864	0	0	0	0	0	0.097185
ENST00000400930	UBE2J2-205	ENSG00000160087	UBE2J2	1:1255178-1273833	0	0.044792	0	0.028757	0.061083	0
ENST00000509720	UBE2J2-220	ENSG00000160087	UBE2J2	1:1255439-1273827	0	0	0	0	0	0
ENST00000491779	UBE2J2-217	ENSG00000160087	UBE2J2	1:1256049-1273790	0	0	0	0	0	0
ENST00000466752	UBE2J2-211	ENSG00000160087	UBE2J2	1:1256992-1273815	0	0	0	0	0	0
ENST00000503294	UBE2J2-219	ENSG00000160087	UBE2J2	1:1257011-1273833	0	0	0	0	0	0
ENST00000502382	UBE2J2-218	ENSG00000160087	UBE2J2	1:1257270-1273854	0	0.048016	0.041362	0	0	0.062208
ENST00000434139	LINC01786-201	ENSG00000230415	LINC01786	1:1275223-1280420	0	0	0	0	0	0
ENST00000379116	SCNN1D-205	ENSG00000162572	SCNN1D	1:1280436-1292019	0	0.885958	0	0	1.470966	0
ENST00000379101	SCNN1D-204	ENSG00000162572	SCNN1D	1:1280472-1291373	0	0	0	0	0	0
ENST00000400928	SCNN1D-206	ENSG00000162572	SCNN1D	1:1281224-1292029	0	0	0.183625	0	0	0
ENST00000470022	SCNN1D-208	ENSG00000162572	SCNN1D	1:1281925-1286168	0	0.173034	0	0	0.314569	0.028865
ENST00000325425	SCNN1D-201	ENSG00000162572	SCNN1D	1:1282109-1292024	0	0	0.038862	0	0	0.012615
ENST00000467651	SCNN1D-207	ENSG00000162572	SCNN1D	1:1282164-1285597	0	0	0	0	0.03115	0
ENST00000379099	SCNN1D-203	ENSG00000162572	SCNN1D	1:1287109-1290943	0	0.298479	0	0.66052	0.703583	0.467107
ENST00000492936	ACAP3-212	ENSG00000131584	ACAP3	1:1292390-1305929	0	0.67019	0	1.602793	1.319807	0
ENST00000353662	ACAP3-201	ENSG00000131584	ACAP3	1:1293564-1303260	0	0	0	0.085	0.121171	0
ENST00000354980	ACAP3-203	ENSG00000131584	ACAP3	1:1300196-1307821	0	0	0.014328	0.017065	0	0
ENST00000470520	PUSL1-204	ENSG00000169972	PUSL1	1:1308611-1311028	0	0	0	0	0	0
ENST00000493657	PUSL1-205	ENSG00000169972	PUSL1	1:1309235-1311676	0	0	0.158902	0	0	0
ENST00000618806	INTS11-249	ENSG00000127054	INTS11	1:1311585-1324687	0	0	0	0	0	0
ENST00000620829	INTS11-250	ENSG00000127054	INTS11	1:1311585-1324687	0	0	0	0	0	0
ENST00000411962	INTS11-202	ENSG00000127054	INTS11	1:1311601-1324673	0	0	0	0	0	0
ENST00000458452	INTS11-210	ENSG00000127054	INTS11	1:1311606-1324650	0	0	0	0	0	0
ENST00000419704	INTS11-203	ENSG00000127054	INTS11	1:1311606-1324653	0	0	0	0	0	0
ENST00000532772	INTS11-243	ENSG00000127054	INTS11	1:1311627-1324628	0	0	0	0	0	0
ENST00000450926	INTS11-209	ENSG00000127054	INTS11	1:1311819-1324670	0	0	0	0	0	0
ENST00000528879	INTS11-236	ENSG00000127054	INTS11	1:1312284-1324648	0	0	0	0	0	0
ENST00000620702	MIR6727-201	ENSG00000283712	MIR6727	1:1312502-1312566	0	0.05418	0	0.017883	0	0.006349
ENST00000531377	INTS11-242	ENSG00000127054	INTS11	1:1312787-1319346	0	0	0	0	0	0
ENST00000527383	INTS11-234	ENSG00000127054	INTS11	1:1312939-1315608	0	0	0	0	0	0
ENST00000434694	INTS11-207	ENSG00000127054	INTS11	1:1313745-1324630	0	0	0	0	0	0
ENST00000526332	INTS11-230	ENSG00000127054	INTS11	1:1314827-1324660	0	0	0	0	0	0
ENST00000430786	INTS11-206	ENSG00000127054	INTS11	1:1314878-1324625	0	0	0	0	0	0
ENST00000527719	INTS11-235	ENSG00000127054	INTS11	1:1314916-1324671	0	0	0	0	0	0
ENST00000526113	INTS11-229	ENSG00000127054	INTS11	1:1315004-1324637	0	0	0	0	0.161328	0
ENST00000526904	INTS11-232	ENSG00000127054	INTS11	1:1315146-1324658	0	0	0	0	0.183377	0
ENST00000493534	INTS11-220	ENSG00000127054	INTS11	1:1319060-1324658	0	0	0	0	0	0
ENST00000534345	INTS11-246	ENSG00000127054	INTS11	1:1319306-1324671	0	0	0.086086	0.088045	0.002315	0.00086
ENST00000532952	INTS11-244	ENSG00000127054	INTS11	1:1319347-1324642	0	0	0	0	0	0
ENST00000490853	INTS11-219	ENSG00000127054	INTS11	1:1319381-1324649	0	0	0	0	0	0
ENST00000531019	INTS11-239	ENSG00000127054	INTS11	1:1319381-1324660	0	0.12202	0	0	0	0.124654
ENST00000470679	INTS11-215	ENSG00000127054	INTS11	1:1319470-1324603	0	0	0	0	0	0
ENST00000525285	INTS11-226	ENSG00000127054	INTS11	1:1320478-1324613	0	0	0	0	0	0
ENST00000488011	CPTP-203	ENSG00000224051	CPTP	1:1325241-1327471	0	0	0	0	0.206872	0
ENST00000610709	DVL1-204	ENSG00000107404	DVL1	1:1335279-1349135	0	0	0	0	0	0
ENST00000474033	MXRA8-207	ENSG00000162576	MXRA8	1:1352689-1354264	0	0	0	0	0	0
ENST00000342753	MXRA8-202	ENSG00000162576	MXRA8	1:1352689-1358794	0	0	0	0.192147	0	0.186229
ENST00000309212	MXRA8-201	ENSG00000162576	MXRA8	1:1352691-1358535	0	0	0	0	0	0
ENST00000445648	MXRA8-203	ENSG00000162576	MXRA8	1:1352692-1358543	0	0	0	0	0	0
ENST00000473097	MXRA8-206	ENSG00000162576	MXRA8	1:1353192-1354474	0	0	0	0	0.225601	0
ENST00000478517	MXRA8-210	ENSG00000162576	MXRA8	1:1353215-1354247	0	0	0	0	0	0
ENST00000476718	MXRA8-208	ENSG00000162576	MXRA8	1:1353439-1355016	0	0	0	0	0	0
ENST00000464351	MXRA8-205	ENSG00000162576	MXRA8	1:1355004-1355512	0	0	0	0	0	0
ENST00000460473	MXRA8-204	ENSG00000162576	MXRA8	1:1355083-1355512	0	0	0	0	0	0
ENST00000496905	AURKAIP1-206	ENSG00000175756	AURKAIP1	1:1374438-1375159	0	0.147985	0.134587	0.369007	0.062569	0.116959
ENST00000435351	NDUFB4P8-201	ENSG00000223663	NDUFB4P8	1:1378666-1379032	0	0.034052	0.003191	0.027475	0	0.093242
TCONS_00021506	TCONS_00021506	ENSG00000221978	CCNL2	1:1385711-1399325	0	0	0.783294	0	0	0
ENST00000400809	CCNL2-201	ENSG00000221978	CCNL2	1:1385711-1399335	0	0	0	1.345314	0	0
ENST00000505849	CCNL2-220	ENSG00000221978	CCNL2	1:1387122-1391649	0	0	0	1.068291	0.278303	0.939443
ENST00000488340	CCNL2-216	ENSG00000221978	CCNL2	1:1387232-1399328	0	0	0	0	0.763705	0
ENST00000447725	MRPL20-AS1-203	ENSG00000224870	MRPL20-AS1	1:1399572-1402006	0	0	0	0	0	0
ENST00000453521	MRPL20-AS1-205	ENSG00000224870	MRPL20-AS1	1:1400419-1402046	0	0	0	0	0	0
ENST00000493287	MRPL20-206	ENSG00000242485	MRPL20	1:1401913-1406307	0	0	0.889762	0	0.308797	0.144342
ENST00000477686	MRPL20-202	ENSG00000242485	MRPL20	1:1406249-1407235	0	0	0	0	0	0.127233
ENST00000520296	ANKRD65-204	ENSG00000235098	ANKRD65	1:1418420-1421444	0	0	0	0	0	0
ENST00000427211	ANKRD65-201	ENSG00000235098	ANKRD65	1:1418420-1421769	0	0	0	0.046389	0	0
ENST00000537107	ANKRD65-205	ENSG00000235098	ANKRD65	1:1418422-1421444	0	0.033583	0	0	0	0.041928
ENST00000454272	ANKRD65-203	ENSG00000235098	ANKRD65	1:1418880-1421091	0	0	0	0	0	0
ENST00000442470	ANKRD65-202	ENSG00000235098	ANKRD65	1:1419138-1421260	0	0	0	0	0	0
ENST00000428932	AL391244.1-201	ENSG00000225905	AL391244.1	1:1420245-1422691	0	0	0.033859	0	0	0.148282
ENST00000378821	TMEM88B-201	ENSG00000205116	TMEM88B	1:1426128-1427787	0	0	0	0	0	0
ENST00000430109	LINC01770-202	ENSG00000225285	LINC01770	1:1430539-1434573	0	0	0	0	0	0
ENST00000454562	LINC01770-204	ENSG00000225285	LINC01770	1:1430550-1434488	0	0	0.152657	0	0.196798	0.679026
ENST00000495558	VWA1-204	ENSG00000179403	VWA1	1:1434861-1437459	0	0	0	0.069866	0	0
ENST00000378785	ATAD3C-201	ENSG00000215915	ATAD3C	1:1449689-1470158	0	0.00044	0	0	0	0
ENST00000475091	ATAD3C-202	ENSG00000215915	ATAD3C	1:1449914-1455902	0	0	0	0	0	0
ENST00000484537	ATAD3C-203	ENSG00000215915	ATAD3C	1:1462483-1468663	0	0	0	0	0	0
ENST00000308647	ATAD3B-201	ENSG00000160072	ATAD3B	1:1471769-1496202	0	0.111663	0	0	0.074652	0
ENST00000378736	ATAD3B-202	ENSG00000160072	ATAD3B	1:1479049-1482662	0	0	0	0	0	0
ENST00000485748	ATAD3B-205	ENSG00000160072	ATAD3B	1:1483485-1496202	0	0	0	0	0	0
ENST00000474481	ATAD3B-204	ENSG00000160072	ATAD3B	1:1484569-1496201	0	0	0	0	0	0
ENST00000641679	AL645728.2-202	ENSG00000284740	AL645728.2	1:1503582-1509351	0	0	0	0.235613	0.188858	0.106133
ENST00000378755	ATAD3A-202	ENSG00000197785	ATAD3A	1:1512175-1534685	0	2.216598	0	0	0	0
ENST00000339113	ATAD3A-201	ENSG00000197785	ATAD3A	1:1512530-1534685	0	0	0	0	0	0
ENST00000536055	ATAD3A-207	ENSG00000197785	ATAD3A	1:1512530-1534687	0	0	0.021215	0.002227	0.011432	0.010736
ENST00000565563	AL162741.1-201	ENSG00000260179	AL162741.1	1:1249777-1251334	0.886479	0.793834	0.660946	1.198372	0.993304	1.641828
TCONS_00000270	TCONS_00000270	ENSG00000230415	LINC01786	1:1274056-1279393	0.422235	1.220201	1.381226	1.136064	0.724358	0.781002
TCONS_00000267	TCONS_00000267	ENSG00000230415	LINC01786	1:1274024-1277951	1.054906	0.168358	0.539142	0.808522	1.492425	0.63556
ENST00000453732	LINC01786-202	ENSG00000230415	LINC01786	1:1275237-1279393	0.701484	0.608248	0.952136	0.088565	0.454774	0.056103
ENST00000450390	UBE2J2-208	ENSG00000160087	UBE2J2	1:1253909-1273853	0.084792	0.019993	0.050071	0.022078	0.048744	0.065331
ENST00000349431	UBE2J2-202	ENSG00000160087	UBE2J2	1:1254470-1273885	4.50645	5.465142	0.727417	0.43893	5.011184	4.426075
ENST00000347370	UBE2J2-201	ENSG00000160087	UBE2J2	1:1253914-1273854	0.82855	0	1.066548	0	1.016622	1.716242
ENST00000435198	UBE2J2-207	ENSG00000160087	UBE2J2	1:1255395-1273844	0.508822	0.238857	0.7582	0.501869	0.58537	0.806946
TCONS_00021393	TCONS_00021393	ENSG00000160087	UBE2J2	1:1253909-1273885	0.238324	0.885927	0.383016	1.324746	0.563667	0.393551
ENST00000360466	UBE2J2-203	ENSG00000160087	UBE2J2	1:1255164-1273726	0.110625	0	0.11214	0	0.195424	0.166607
ENST00000473215	UBE2J2-214	ENSG00000160087	UBE2J2	1:1255268-1273849	0.052995	0	0.000004	0	0.006878	0.000782
ENST00000477894	UBE2J2-215	ENSG00000160087	UBE2J2	1:1257049-1273854	0.232225	0	0	0	0	0
ENST00000422076	UBE2J2-206	ENSG00000160087	UBE2J2	1:1257227-1273837	0.263047	0	0.270393	0	0	0.519759
ENST00000461142	UBE2J2-209	ENSG00000160087	UBE2J2	1:1262853-1273837	0.696688	0.714842	0.970956	1.14094	0.769225	0.8195
ENST00000471154	UBE2J2-213	ENSG00000160087	UBE2J2	1:1257122-1263569	0.491265	0.586368	0.780414	0.689524	0.915782	0.564586
ENST00000488418	UBE2J2-216	ENSG00000160087	UBE2J2	1:1267862-1273471	1.354844	0	0	2.034942	1.95755	0
ENST00000467339	UBE2J2-212	ENSG00000160087	UBE2J2	1:1255264-1256335	0.241317	0.493892	0.094732	0.192329	1.030174	0.724966
ENST00000338555	SCNN1D-202	ENSG00000162572	SCNN1D	1:1280588-1292024	1.190477	0.040695	1.072157	1.247003	0.036124	1.357762
ENST00000354700	ACAP3-202	ENSG00000131584	ACAP3	1:1292391-1307930	1.155517	1.207441	1.346101	0.293785	0.142346	1.161031
ENST00000467278	ACAP3-206	ENSG00000131584	ACAP3	1:1292870-1298955	3.714512	4.471677	3.766151	4.138607	3.286555	4.222159
ENST00000472541	ACAP3-208	ENSG00000131584	ACAP3	1:1298744-1309609	1.754246	1.091076	0.961778	1.223395	1.598156	2.197739
ENST00000476572	ACAP3-209	ENSG00000131584	ACAP3	1:1296466-1299617	0.779265	0.317977	0.516448	0.888681	0.843914	0.099014
ENST00000479108	ACAP3-211	ENSG00000131584	ACAP3	1:1301856-1307830	0.548551	0.151554	0.248749	0.187429	0.709865	0.809195
TCONS_00021425	ACAP3-OT1	ENSG00000131584	ACAP3	1:1308652-1309729	0.295043	0.540469	0.663181	0.341154	0.48365	0.046438
ENST00000438966	ACAP3-205	ENSG00000131584	ACAP3	1:1303210-1307818	0.203583	0.218543	0.083468	0.189465	0.213545	0.284225
ENST00000379037	ACAP3-204	ENSG00000131584	ACAP3	1:1296436-1298265	0.161097	0.262659	0.137943	0.311958	0.354451	0.037994
ENST00000478065	ACAP3-210	ENSG00000131584	ACAP3	1:1301448-1304901	0.367631	0.123142	0.334455	0.227645	0.148743	0.151781
ENST00000493992	ACAP3-213	ENSG00000131584	ACAP3	1:1297837-1298241	0.574937	0.402484	0.545516	1.015549	0.558486	0.238421
ENST00000470659	ACAP3-207	ENSG00000131584	ACAP3	1:1294499-1295008	0.237507	0.393593	1.063693	0.004245	0.819497	0.165465
ENST00000613751	MIR6726-201	ENSG00000278073	MIR6726	1:1296110-1296170	0.19616	0	0.473524	0	0	0.0044
TCONS_00000287	TCONS_00000287	ENSG00000169972	PUSL1	1:1308597-1324662	1.938256	1.464062	2.399553	1.569688	1.796484	2.406797
TCONS_00000291	TCONS_00000291	ENSG00000169972	PUSL1	1:1308611-1315043	0.121638	0.201424	0.227736	0.318283	0.289394	0.20686
ENST00000379031	PUSL1-201	ENSG00000169972	PUSL1	1:1308597-1311677	2.357384	1.810731	1.318164	1.953799	1.462891	0.960181
ENST00000467712	PUSL1-203	ENSG00000169972	PUSL1	1:1308821-1311069	1.539344	1.59486	1.311865	2.086008	1.602697	0.330837
ENST00000343938	CPTP-201	ENSG00000224051	CPTP	1:1324802-1328896	6.173148	6.979412	6.637973	4.180724	4.479052	4.304069
ENST00000464957	CPTP-202	ENSG00000224051	CPTP	1:1324756-1327994	0.85135	0.001812	0.208908	4.757986	0.424106	0.732202
TCONS_00000295	CPTP-OT1	ENSG00000224051	CPTP	1:1315855-1326398	0.496089	0.356055	0.187699	0.74579	0.442885	0.486338
ENST00000463758	PUSL1-202	ENSG00000169972	PUSL1	1:1308788-1309840	0.317539	0.183177	0.218278	0.103043	0.048608	0.040226
ENST00000540437	INTS11-247	ENSG00000127054	INTS11	1:1311585-1324687	0.032295	0.149896	0.245138	0.903251	0	0.006208
ENST00000527098	INTS11-233	ENSG00000127054	INTS11	1:1311823-1324666	6.922791	0	0	0	0	12.861332
ENST00000545578	INTS11-248	ENSG00000127054	INTS11	1:1311585-1324687	0.492225	0	0	0	0	0.154514
ENST00000435064	INTS11-208	ENSG00000127054	INTS11	1:1311597-1324691	0.35154	1.349968	6.716872	7.631915	2.834808	0.119671
ENST00000323275	INTS11-201	ENSG00000127054	INTS11	1:1311600-1324621	0.011279	2.12474	0.988622	0	0.119364	0
ENST00000421495	INTS11-204	ENSG00000127054	INTS11	1:1311606-1324637	0.759469	2.787444	0	0	6.175442	0.425442
ENST00000462432	INTS11-212	ENSG00000127054	INTS11	1:1311602-1317450	0.327676	0	1.085573	0	0	1.022503
TCONS_00021436	TCONS_00021436	ENSG00000127054	INTS11	1:1310827-1329818	0.037368	0.011857	0.047541	0.084335	0.097248	0.099221
ENST00000470030	INTS11-214	ENSG00000127054	INTS11	1:1311585-1315433	0.205842	0.214097	0.0028	0.100567	0.072334	0.131675
ENST00000530031	INTS11-237	ENSG00000127054	INTS11	1:1314918-1324659	0.382467	0	0	0.348633	0	0.213059
ENST00000485710	INTS11-217	ENSG00000127054	INTS11	1:1312080-1313825	1.174898	0.14807	0.180694	0.280741	0.258206	0.073579
ENST00000526797	INTS11-231	ENSG00000127054	INTS11	1:1314826-1324658	0.801548	0.389316	0.29679	0	0.416196	0
ENST00000488042	INTS11-218	ENSG00000127054	INTS11	1:1314413-1324629	0.401125	0.434251	0.183896	0.405717	0.324993	0.893976
ENST00000525769	INTS11-228	ENSG00000127054	INTS11	1:1312286-1313750	1.388446	2.307015	0.874511	1.511437	0.511316	0.420609
ENST00000478641	INTS11-216	ENSG00000127054	INTS11	1:1311606-1315170	0.872052	1.700158	1.503326	2.749792	2.401114	0.473463
ENST00000498476	INTS11-224	ENSG00000127054	INTS11	1:1319403-1324660	0.506422	0	0	0	0	0.138251
ENST00000467408	INTS11-213	ENSG00000127054	INTS11	1:1313546-1315601	0.900531	1.364595	1.125071	1.364764	1.367048	0.242724
ENST00000525164	INTS11-225	ENSG00000127054	INTS11	1:1312265-1313765	0.207996	0.324077	0.282145	0.632262	0.092782	0.285009
ENST00000531292	INTS11-241	ENSG00000127054	INTS11	1:1313059-1314664	0.818068	1.136148	0.561166	1.259819	1.118809	0.615987
ENST00000533916	INTS11-245	ENSG00000127054	INTS11	1:1314313-1315697	0.568024	0.601321	0.798469	0.763503	0.459351	0.390137
ENST00000429572	INTS11-205	ENSG00000127054	INTS11	1:1318679-1324666	0.540103	0.354843	0.177727	0.168078	0.290223	0.516473
TCONS_00021469	TCONS_00021469	ENSG00000127054	INTS11	1:1318679-1329818	0.225213	0.340666	0.521281	0.128922	0.338402	0.201976
ENST00000461514	INTS11-211	ENSG00000127054	INTS11	1:1312260-1313780	0.061701	0.079845	0.065916	0.003503	0.059964	0.007969
ENST00000525603	INTS11-227	ENSG00000127054	INTS11	1:1315560-1320905	0.489204	0.140229	0.563495	1.718576	0.614011	0.022797
TCONS_00021470	TCONS_00021470	ENSG00000127054	INTS11	1:1318679-1329818	0.296382	0.128334	0.194308	0.310456	0.158848	0.170247
ENST00000497304	INTS11-222	ENSG00000127054	INTS11	1:1311598-1312700	0.000547	0.001441	0.001592	0.027864	0.000881	0.000912
ENST00000498173	INTS11-223	ENSG00000127054	INTS11	1:1318681-1324687	0	0	0	0	0	0.000027
ENST00000444968	AL139287.1-201	ENSG00000240731	AL139287.1	1:1317581-1318689	1.400678	2.041851	0.51013	3.729426	3.781993	1.351078
ENST00000530233	INTS11-238	ENSG00000127054	INTS11	1:1322771-1324658	0.345827	0.034265	0	0.043493	0.909238	0.286371
ENST00000531020	INTS11-240	ENSG00000127054	INTS11	1:1314136-1315141	0.02756	0.036684	0.016004	0.170617	0.064479	0.039442
ENST00000496353	INTS11-221	ENSG00000127054	INTS11	1:1318697-1324611	0.001617	0.002961	0.004291	0.000154	0.000686	0.38931
ENST00000339381	TAS1R3-201	ENSG00000169962	TAS1R3	1:1331280-1335314	0.330381	0.113664	0.215647	0.137563	0.190548	0.199805
ENST00000378888	DVL1-201	ENSG00000107404	DVL1	1:1335278-1349418	9.261244	12.293649	11.944839	10.839292	10.080359	11.611687
ENST00000378891	DVL1-202	ENSG00000107404	DVL1	1:1335276-1349112	4.988033	1.491474	1.188056	1.153281	1.061931	1.163343
ENST00000631679	DVL1-205	ENSG00000107404	DVL1	1:1337023-1340052	0.180926	0	0	0	0	0
ENST00000632445	DVL1-206	ENSG00000107404	DVL1	1:1336412-1339422	0.218384	0.046906	0.050034	0.017608	0.045602	0.088882
ENST00000634054	DVL1-208	ENSG00000107404	DVL1	1:1338334-1340190	1.140135	0.542127	0.750912	0.696628	0.597619	0.648934
ENST00000472445	DVL1-203	ENSG00000107404	DVL1	1:1341770-1348955	1.054267	0.475521	0.801389	1.058718	1.327211	0.984148
ENST00000633096	DVL1-207	ENSG00000107404	DVL1	1:1339492-1340365	0.653717	0.301756	0.755853	0.631602	0.209334	0.325493
ENST00000616525	MIR6808-201	ENSG00000284372	MIR6808	1:1339650-1339708	0.083865	0.055585	0.086129	0.080978	0.016697	0.04367
TCONS_00000305	TCONS_00000305	ENSG00000162576	MXRA8	1:1351426-1358065	1.502344	1.162235	1.204094	1.456438	1.948177	1.874691
ENST00000477278	MXRA8-209	ENSG00000162576	MXRA8	1:1352692-1361777	0.214441	0.088855	0.168015	0	0	0
ENST00000378853	AURKAIP1-204	ENSG00000175756	AURKAIP1	1:1373737-1375173	10.112957	7.823992	9.238178	8.144528	8.615507	8.229254
ENST00000338338	AURKAIP1-202	ENSG00000175756	AURKAIP1	1:1373730-1375495	8.19727	9.302509	12.071854	8.88975	8.629541	9.537515
ENST00000321751	AURKAIP1-201	ENSG00000175756	AURKAIP1	1:1373732-1375169	1.757498	1.197985	2.206081	2.519652	3.728672	2.419822
ENST00000338370	AURKAIP1-203	ENSG00000175756	AURKAIP1	1:1373730-1375157	0.539328	0.897219	1.967754	1.245091	0.809038	2.158514
ENST00000489799	AURKAIP1-205	ENSG00000175756	AURKAIP1	1:1374244-1375144	0.754418	0.576629	0.729932	0.611342	0.772499	0.878383
TCONS_00000310	TCONS_00000310	ENSG00000223663	NDUFB4P8	1:1373711-1399282	2.206471	2.408039	1.906602	2.23067	2.186889	2.289383
ENST00000496007	CCNL2-218	ENSG00000221978	CCNL2	1:1386499-1399309	1.483686	1.409335	1.109589	0.372371	2.351858	1.387124
ENST00000481223	CCNL2-213	ENSG00000221978	CCNL2	1:1386708-1399311	1.048298	1.148413	0.426571	0.22559	0.717623	0.147828
ENST00000482621	CCNL2-215	ENSG00000221978	CCNL2	1:1386482-1398304	0.251967	0.744967	0.007153	0.229096	0.578278	0.102565
ENST00000408952	CCNL2-203	ENSG00000221978	CCNL2	1:1386503-1390943	0.014628	0	0	0	0.015805	0.022052
ENST00000480479	CCNL2-211	ENSG00000221978	CCNL2	1:1385711-1391096	0.040486	0.314659	0	0.248195	0.598137	0.915354
ENST00000482365	CCNL2-214	ENSG00000221978	CCNL2	1:1386502-1391754	0.92543	0	0	0	0	0.690172
ENST00000492998	CCNL2-217	ENSG00000221978	CCNL2	1:1387543-1390900	0.605879	0.453925	0.278479	0.424002	0.333777	0.461399
ENST00000418865	CCNL2-204	ENSG00000221978	CCNL2	1:1386713-1392525	2.574429	2.893755	7.312647	3.896478	1.181853	2.413549
ENST00000469113	CCNL2-208	ENSG00000221978	CCNL2	1:1388023-1392716	1.011925	1.619777	0.525608	0.771547	0.498536	0.81785
TCONS_00021528	TCONS_00021528	ENSG00000221978	CCNL2	1:1393080-1401079	0.86814	0.659732	0.929245	1.603568	0.875761	1.808065
ENST00000408918	CCNL2-202	ENSG00000221978	CCNL2	1:1392288-1399317	0.309143	0.330071	0.681767	0.813666	0.383144	0.805845
ENST00000425598	CCNL2-205	ENSG00000221978	CCNL2	1:1393444-1399325	0.142791	0	0.000009	0.110719	0.096121	0.382963
ENST00000471930	CCNL2-209	ENSG00000221978	CCNL2	1:1391153-1398366	0.081745	0.390188	1.701144	0.683762	0.328555	0.352048
ENST00000480646	CCNL2-212	ENSG00000221978	CCNL2	1:1389346-1391004	0.03945	0.119219	0.108849	0.277919	0.50756	0.242003
ENST00000473872	CCNL2-210	ENSG00000221978	CCNL2	1:1393080-1398287	1.805629	3.533126	1.595937	1.909139	4.495518	2.118274
ENST00000463260	CCNL2-206	ENSG00000221978	CCNL2	1:1386495-1388713	1.306947	1.051373	0.848259	1.231421	1.875148	0.96981
ENST00000497013	CCNL2-219	ENSG00000221978	CCNL2	1:1395437-1398956	0.506678	0.168374	0.07571	0.607216	0.173599	0.026288
ENST00000463895	CCNL2-207	ENSG00000221978	CCNL2	1:1395185-1398287	1.106275	0.770747	0.912274	0.829865	2.131992	2.658543
ENST00000444362	MRPL20-AS1-202	ENSG00000224870	MRPL20-AS1	1:1399527-1402046	0.363221	0.187212	0.639418	0.382254	0.444785	0.04812
ENST00000448629	MRPL20-AS1-204	ENSG00000224870	MRPL20-AS1	1:1399520-1402036	0.345067	0.119943	0.10533	0.384097	0.096913	0.053222
ENST00000570344	MRPL20-AS1-206	ENSG00000224870	MRPL20-AS1	1:1399562-1400544	0.73832	0.693621	0.214312	0.166913	0.851024	0.297687
ENST00000576232	MRPL20-AS1-208	ENSG00000224870	MRPL20-AS1	1:1399552-1400608	0.352883	0.017598	0.009355	0.05326	0.023405	0.39125
ENST00000418833	MRPL20-AS1-201	ENSG00000224870	MRPL20-AS1	1:1399530-1402026	0.000749	0.00321	0.001333	0.001347	0.00134	0.004054
ENST00000659048	MRPL20-AS1-209	ENSG00000224870	MRPL20-AS1	1:1399520-1402019	0.000233	0.00434	0.000848	0.000809	0.000511	0.004297
ENST00000572242	MRPL20-AS1-207	ENSG00000224870	MRPL20-AS1	1:1399806-1402033	0.38636	0.320526	0.433574	0.386091	0.616303	0.587068
ENST00000344843	MRPL20-201	ENSG00000242485	MRPL20	1:1401909-1407293	2.551431	1.786483	2.186653	2.876345	1.415281	1.845835
TCONS_00021529	TCONS_00021529	ENSG00000242485	MRPL20	1:1401909-1407293	0.25327	0	0	0.23721	0	0.197692
ENST00000492508	MRPL20-205	ENSG00000242485	MRPL20	1:1402182-1406998	1.625478	1.35478	0.869699	1.327352	1.582937	1.406987
ENST00000482352	MRPL20-203	ENSG00000242485	MRPL20	1:1405109-1407290	1.517876	1.655042	0.763808	1.774559	2.143134	1.926299
ENST00000487659	MRPL20-204	ENSG00000242485	MRPL20	1:1401913-1407268	0.397235	1.249729	0.70126	1.478434	1.290344	0.469558
ENST00000582431	RN7SL657P-201	ENSG00000264293	RN7SL657P	1:1405460-1405752	0.099775	0.061783	0.068032	0.188753	0.080264	0.064448
ENST00000607307	AL391244.2-201	ENSG00000272455	AL391244.2	1:1409096-1410618	2.383499	2.426688	1.688685	3.324987	3.370614	2.893787
ENST00000476993	VWA1-203	ENSG00000179403	VWA1	1:1435690-1442882	7.595839	6.505309	7.43369	7.412224	8.892093	9.878622
ENST00000338660	VWA1-201	ENSG00000179403	VWA1	1:1435523-1440765	1.356334	0.581043	0.682648	1.442044	0.332983	0.86697
TCONS_00000341	TCONS_00000341	ENSG00000179403	VWA1	1:1435523-1442882	0.368792	0.694514	0.554599	0.945068	0.773761	0.541703
ENST00000471398	VWA1-202	ENSG00000179403	VWA1	1:1435735-1437177	0.152259	0.283107	0.31533	0.553653	0.204959	0.687911
ENST00000378756	ATAD3A-203	ENSG00000197785	ATAD3A	1:1512151-1534685	3.375841	1.211622	3.629565	3.166937	3.43483	3.27377
ENST00000472194	ATAD3B-203	ENSG00000160072	ATAD3B	1:1478026-1497848	0.134202	0	0.127304	0.121457	0.066813	0.127227
ENST00000400830	ATAD3A-204	ENSG00000197785	ATAD3A	1:1524273-1529331	0.033919	0.045182	0.008847	0.005574	0.049903	0.002003
ENST00000429957	ATAD3A-205	ENSG00000197785	ATAD3A	1:1517621-1522780	0.213861	0.225653	0.042836	0.312339	0.225539	0.275335
TCONS_00000349	ATAD3A-OT1	ENSG00000197785	ATAD3A	1:1466931-1532661	0.42902	0.751541	0.068883	0.508436	0.730277	0.636782
ENST00000439513	ATAD3A-206	ENSG00000197785	ATAD3A	1:1517070-1517775	0.370273	0.114006	0.096966	0.164578	0.225617	0.082568
ENST00000641974	AL645728.2-201	ENSG00000284740	AL645728.2	1:1503250-1509452	0.057519	0.002573	0.104161	0.044887	0.293281	0.489501
TCONS_00021548	TCONS_00021548	ENSG00000225285	LINC01770	1:1429831-1441389	0.697536	0.07939	0.099799	0.196706	0.777088	1.085651
TCONS_00021551	TCONS_00021551	ENSG00000225285	LINC01770	1:1432752-1441389	0.682533	1.101785	1.231268	1.662001	0.924831	0.91181
ENST00000434150	LINC01770-203	ENSG00000225285	LINC01770	1:1430550-1431843	0.020056	0	0	0.037837	0.071207	0.072464
ENST00000417917	LINC01770-201	ENSG00000225285	LINC01770	1:1430664-1434520	0.011777	0	0	0	0.000034	0.00005
ENST00000307786	CALML6-201	ENSG00000169885	CALML6	1:1915260-1917296	0	0	0	0.138289	0	0
ENST00000462293	CALML6-203	ENSG00000169885	CALML6	1:1915409-1917071	0	0	0	0	0	0
ENST00000378604	CALML6-202	ENSG00000169885	CALML6	1:1915108-1917294	0.067771	0	0.13425	0	0	0.15362
ENST00000482402	CALML6-204	ENSG00000169885	CALML6	1:1915266-1917296	0.276114	0.171781	0.011112	0.101497	0.129962	0
ENST00000642590	CFAP74-210	ENSG00000142609	CFAP74	1:1921951-1959974	0	0	0	0.009222	0	0
ENST00000464311	CFAP74-206	ENSG00000142609	CFAP74	1:1921957-1927929	0	0	0	0	0	0
ENST00000412120	CFAP74-204	ENSG00000142609	CFAP74	1:1922083-1927403	0	0	0	0	0	0
ENST00000493316	CFAP74-208	ENSG00000142609	CFAP74	1:1946348-1960106	0	0	0	0.054393	0	0
ENST00000468610	CFAP74-207	ENSG00000142609	CFAP74	1:1955148-2003714	0	0	0	0	0	0
ENST00000461752	CFAP74-205	ENSG00000142609	CFAP74	1:1955711-1960108	0	0	0	0	0	0
ENST00000378592	CFAP74-203	ENSG00000142609	CFAP74	1:1983671-2003837	0	0	0	0	0	0
ENST00000378590	CFAP74-202	ENSG00000142609	CFAP74	1:1987962-1990929	0	0	0	0	0	0
ENST00000493964	CFAP74-209	ENSG00000142609	CFAP74	1:1921951-2003837	0.009391	0.005188	0.018034	0.01116	0.022531	0.051939
ENST00000270720	CFAP74-201	ENSG00000142609	CFAP74	1:1953313-2003837	0.017665	0	0	0	0	0
ENST00000378598	TMEM52-202	ENSG00000178821	TMEM52	1:1917845-1919258	0	0.000183	0.001078	0.089438	0.045787	0.011306
ENST00000470931	TMEM52-205	ENSG00000178821	TMEM52	1:1917937-1919270	0	0.079556	0.075701	0.132053	0.103112	0.009178
ENST00000416272	TMEM52-204	ENSG00000178821	TMEM52	1:1918386-1919269	0	0.028962	0	0.117673	0.172353	0.003933
ENST00000310991	TMEM52-201	ENSG00000178821	TMEM52	1:1917591-1919279	0.027938	0.050137	0	0.082855	0	0
ENST00000602604	TMEM52-206	ENSG00000178821	TMEM52	1:1918099-1919269	0.185358	0.183444	0.319303	0.125559	0.219471	0.156719
ENST00000378602	TMEM52-203	ENSG00000178821	TMEM52	1:1917590-1918797	0.292743	0.180983	0.095125	0.315457	0.088216	0.372347
ENST00000445600	AL391845.1-201	ENSG00000226969	AL391845.1	1:2049203-2049651	0	0	0	0.411992	0	0
ENST00000449154	AL391845.1-202	ENSG00000226969	AL391845.1	1:2049304-2050070	0.253159	0.059716	0.060901	0	0	0.067759
ENST00000638411	GABRD-202	ENSG00000187730	GABRD	1:2019329-2030079	0	0	0	0	0	0
ENST00000378585	GABRD-201	ENSG00000187730	GABRD	1:2019345-2030758	0	0	0	0	0	0.271719
ENST00000639045	GABRD-207	ENSG00000187730	GABRD	1:2019360-2030012	0	0	0	0	0	0
ENST00000640067	GABRD-213	ENSG00000187730	GABRD	1:2019360-2030407	0	0	0	0	0	0
ENST00000638604	GABRD-203	ENSG00000187730	GABRD	1:2019360-2030741	0	0.013811	0	0.403805	0	0
ENST00000638771	GABRD-205	ENSG00000187730	GABRD	1:2019379-2030365	0	0	0	0	0	0.038739
ENST00000639935	GABRD-211	ENSG00000187730	GABRD	1:2019387-2025792	0	0	0	0	0	0.375336
ENST00000640949	GABRD-218	ENSG00000187730	GABRD	1:2019404-2030656	0	0	0	0	0	0
ENST00000640030	GABRD-212	ENSG00000187730	GABRD	1:2019484-2030717	0	0	0	0	0	0
ENST00000640423	GABRD-215	ENSG00000187730	GABRD	1:2022315-2030086	0	0	0	0	0	0
ENST00000639625	GABRD-209	ENSG00000187730	GABRD	1:2023561-2024223	0	0	0	0	0	0
ENST00000640981	GABRD-219	ENSG00000187730	GABRD	1:2025346-2029714	0	0	0	0	0	0
ENST00000638763	GABRD-204	ENSG00000187730	GABRD	1:2025526-2029185	0	0	0	0	0	0
ENST00000639070	GABRD-208	ENSG00000187730	GABRD	1:2026528-2030515	0	0	0	0	0	0
ENST00000640892	GABRD-217	ENSG00000187730	GABRD	1:2026895-2030292	0	0	0	0	0	0
ENST00000640317	GABRD-214	ENSG00000187730	GABRD	1:2027253-2030152	0	0	0	0	0.117113	0
ENST00000638804	GABRD-206	ENSG00000187730	GABRD	1:2027629-2030008	0	0	0	0	0	0
ENST00000640688	GABRD-216	ENSG00000187730	GABRD	1:2028919-2030717	0	0	0	0	0.124569	0
ENST00000639777	GABRD-210	ENSG00000187730	GABRD	1:2024270-2030712	0.152378	0.217047	0.114018	0.002883	0	0
ENST00000356026	MMP23B-201	ENSG00000189409	MMP23B	1:1632095-1634654	0	0	0	0	0	0
ENST00000472264	MMP23B-204	ENSG00000189409	MMP23B	1:1632163-1633120	0	0	0	0	0	0
ENST00000512731	MMP23B-210	ENSG00000189409	MMP23B	1:1632178-1634474	0	0	0.013087	0.027285	0	0
ENST00000479814	MMP23B-205	ENSG00000189409	MMP23B	1:1632783-1634651	0	0	0	0	0	0
ENST00000435358	MMP23B-203	ENSG00000189409	MMP23B	1:1633203-1634568	0	0	0	0	0	0
ENST00000503792	MMP23B-209	ENSG00000189409	MMP23B	1:1633203-1634568	0	0	0	0	0	0
ENST00000489782	MMP23B-207	ENSG00000189409	MMP23B	1:1633679-1634604	0	0	0	0	0	0
ENST00000486400	MMP23B-206	ENSG00000189409	MMP23B	1:1634002-1634608	0	0	0	0.031847	0	0
ENST00000490017	MMP23B-208	ENSG00000189409	MMP23B	1:1634240-1635263	0	0	0	0	0	0.204654
ENST00000611150	CDK11B-205	ENSG00000248333	CDK11B	1:1635738-1659012	0	0	0	0	0	0
ENST00000615951	CDK11B-206	ENSG00000248333	CDK11B	1:1635738-1659012	0	0	0	0	0	0
ENST00000626918	CDK11B-207	ENSG00000248333	CDK11B	1:1635738-1659012	0	0	0	0	0	0.07953
ENST00000629289	CDK11B-208	ENSG00000248333	CDK11B	1:1635738-1659012	0	0.079827	0	0	0	0
ENST00000341028	CDK11B-202	ENSG00000248333	CDK11B	1:1641772-1658972	0	0	0	0	0	0
ENST00000617444	SLC35E2B-205	ENSG00000189339	SLC35E2B	1:1661478-1692644	0	0	0.257992	0.359747	0.254502	0.226134
ENST00000597891	AL691432.1-202	ENSG00000269737	AL691432.1	1:1673275-1674397	0	0.152211	0.077757	0	0.263916	0.120294
ENST00000404249	CDK11A-208	ENSG00000008128	CDK11A	1:1702379-1724357	0	0.512063	0.237189	0.38659	0.650329	0.390521
ENST00000356200	CDK11A-201	ENSG00000008128	CDK11A	1:1702730-1722831	0	0.011839	0	0	0.006657	0
ENST00000378638	CDK11A-206	ENSG00000008128	CDK11A	1:1702881-1722831	0	0.025413	0.023846	0.09061	0.107767	0.012824
ENST00000357760	CDK11A-203	ENSG00000008128	CDK11A	1:1702881-1724324	0	0	0.029539	0	0	0
ENST00000358779	CDK11A-204	ENSG00000008128	CDK11A	1:1702881-1724324	0	0	0	0	0	0
ENST00000378633	CDK11A-205	ENSG00000008128	CDK11A	1:1702881-1724324	0	0	0.266594	0	0.024187	0
ENST00000460465	CDK11A-209	ENSG00000008128	CDK11A	1:1702881-1724324	0	0	0	0	0	0
ENST00000492390	CDK11A-220	ENSG00000008128	CDK11A	1:1704350-1708876	0	0	0.242791	0.13575	0	0
ENST00000479362	CDK11A-216	ENSG00000008128	CDK11A	1:1716350-1724032	0	0.946526	1.404522	0.524111	0.936674	1.274916
ENST00000487462	CDK11A-217	ENSG00000008128	CDK11A	1:1722466-1724019	0	0.023624	0	0.040698	0	0
ENST00000577672	AL031282.1-201	ENSG00000227775	AL031282.1	1:1724512-1735973	0	0	0	0	0	0
ENST00000417099	AL031282.1-202	ENSG00000227775	AL031282.1	1:1724615-1731904	0	0	0	0	0	0
ENST00000647043	SLC35E2A-206	ENSG00000215790	SLC35E2A	1:1724838-1745919	0	0.190742	0	0	0.040433	0
ENST00000424604	AL031282.1-203	ENSG00000227775	AL031282.1	1:1732554-1735975	0	0	0	0	0	0
ENST00000418950	AL031282.1-204	ENSG00000227775	AL031282.1	1:1735817-1737251	0	0	0	0	0	0
ENST00000469045	NADK-207	ENSG00000008130	NADK	1:1754061-1757268	0	0	0	0	0	0
ENST00000497186	NADK-214	ENSG00000008130	NADK	1:1754343-1757228	0	0.136603	0	0	0	0
ENST00000615252	GNB1-210	ENSG00000078369	GNB1	1:1785285-1891117	0	0	0.292687	0	0.88216	0
ENST00000439272	GNB1-204	ENSG00000078369	GNB1	1:1790565-1890836	0	1.692427	0.472619	0.3748	0.543661	0.593531
TCONS_00000473	TCONS_00000473	ENSG00000231050	AL109917.1	1:1853194-1896162	0	0.285925	0.067921	0	0.003192	0
ENST00000412228	AL109917.1-201	ENSG00000231050	AL109917.1	1:1891471-1892658	0	0	0	0	0	0
ENST00000378675	MMP23B-202	ENSG00000189409	MMP23B	1:1632179-1634654	0.084898	0	0	0	0	0
ENST00000629312	CDK11B-209	ENSG00000248333	CDK11B	1:1635738-1659012	0.050166	0	0.079922	0.08478	0.01909	0
ENST00000340677	CDK11B-201	ENSG00000248333	CDK11B	1:1635738-1659012	0.00273	0.043745	0.159064	0.065247	0.023097	0.065924
ENST00000407249	CDK11B-204	ENSG00000248333	CDK11B	1:1635587-1659012	3.310598	3.421533	0.061158	0	0	0.047716
ENST00000341832	CDK11B-203	ENSG00000248333	CDK11B	1:1635227-1659012	0.074902	0.008996	3.114035	3.000733	3.068756	2.968167
ENST00000598846	AL031282.2-201	ENSG00000268575	AL031282.2	1:1702736-1737688	0.064929	0.015933	0.002221	0.14687	0.04623	0.037247
ENST00000509982	CDK11A-223	ENSG00000008128	CDK11A	1:1702881-1722832	0.535759	0.114346	0.00037	0.023162	0.296376	0.142307
ENST00000356937	CDK11A-202	ENSG00000008128	CDK11A	1:1702881-1721655	0.428765	0.2894	0.095767	0.068306	0.164182	0.181739
ENST00000611123	SLC35E2B-203	ENSG00000189339	SLC35E2B	1:1661479-1692728	0.862412	1.07657	0	0	0	0
TCONS_00021609	TCONS_00021609	ENSG00000268575	AL031282.2	1:1660791-1745999	4.79322	1.674768	4.518818	3.801544	4.073761	4.36347
ENST00000614300	SLC35E2B-204	ENSG00000189339	SLC35E2B	1:1659529-1692724	0.412302	0.209923	0.112572	0.206389	0.281982	0.043332
ENST00000355439	SLC35E2A-202	ENSG00000215790	SLC35E2A	1:1724840-1745999	0.267953	0.881666	0.56599	0.892339	0.393997	0.273654
ENST00000643905	SLC35E2A-204	ENSG00000215790	SLC35E2A	1:1727386-1745999	4.378781	3.569978	4.210063	5.234492	4.756333	4.730347
ENST00000246421	SLC35E2A-201	ENSG00000215790	SLC35E2A	1:1732242-1745992	0.255566	0.184104	0.19591	0.250151	1.541914	2.487072
ENST00000481276	SLC35E2B-202	ENSG00000189339	SLC35E2B	1:1670425-1692709	3.464658	2.374175	1.65698	3.295617	2.906561	3.826605
ENST00000468800	CDK11A-213	ENSG00000008128	CDK11A	1:1704049-1707561	1.669972	1.331355	0.583911	0.698996	0.737832	1.146663
ENST00000463652	CDK11A-210	ENSG00000008128	CDK11A	1:1702766-1704253	1.054091	0.049761	0.36484	0.851704	0	1.337656
ENST00000468397	CDK11A-212	ENSG00000008128	CDK11A	1:1703088-1704555	0.895422	0.771486	0.937208	0.763793	0.074502	1.22823
ENST00000643943	SLC35E2A-205	ENSG00000215790	SLC35E2A	1:1734690-1739557	0.090266	2.542124	0.07874	0.117284	4.609354	0.991693
ENST00000491311	CDK11A-219	ENSG00000008128	CDK11A	1:1703604-1704602	0.045401	0.018795	0.016446	0.025417	0.018451	0.016898
ENST00000474916	CDK11A-214	ENSG00000008128	CDK11A	1:1704608-1708231	0.043942	0.072327	0	0.277197	0.004427	0.007442
ENST00000480991	SLC35E2B-201	ENSG00000189339	SLC35E2B	1:1663782-1670139	4.177888	4.753758	5.141272	6.173865	4.222416	6.244098
ENST00000464748	CDK11A-211	ENSG00000008128	CDK11A	1:1704099-1704760	0.15649	0.132321	0.250346	0.150122	0.052462	0.12356
ENST00000475229	SLC35E2A-203	ENSG00000215790	SLC35E2A	1:1731828-1735620	0.140444	0.253989	0.274796	0.180355	0.211615	0.164761
ENST00000495016	CDK11A-221	ENSG00000008128	CDK11A	1:1703868-1704585	0.111739	0.187422	0.118781	0.12139	0.114937	0.132791
TCONS_00021614	TCONS_00021614	ENSG00000189339	SLC35E2B	1:1690456-1692800	1.423416	1.904618	1.447359	0.866826	0.66077	1.836682
ENST00000489300	CDK11A-218	ENSG00000008128	CDK11A	1:1704243-1705024	1.058743	0.660692	0.978544	1.014126	1.152868	1.150942
TCONS_00021613	TCONS_00021613	ENSG00000268575	AL031282.2	1:1687108-1742718	0.7542	0.744702	0.899777	0.824412	0.866305	0.711767
TCONS_00021595	CDK11B-OT2	ENSG00000248333	CDK11B	1:1646608-1715345	0.731509	1.224075	0.814263	0.722735	0.779218	0.725305
ENST00000498810	CDK11A-222	ENSG00000008128	CDK11A	1:1719166-1721879	0.719425	0.519518	0.285723	0.437231	0.433879	0.381206
ENST00000401096	CDK11A-207	ENSG00000008128	CDK11A	1:1722708-1724274	0.645042	0.009763	0.011247	0.474723	0.685599	0.022828
TCONS_00021594	CDK11B-OT1	ENSG00000248333	CDK11B	1:1646193-1713920	0.595572	0.958903	0.228339	0	0.694485	0.458227
ENST00000478901	CDK11A-215	ENSG00000008128	CDK11A	1:1703088-1704116	0.548023	0.944275	0.630991	0.284431	0.296499	0.450147
TCONS_00021598	TCONS_00021598	ENSG00000268575	AL031282.2	1:1660299-1725860	0.372509	0.166563	0.64175	0.30113	0.249976	0.797686
TCONS_00021596	CDK11B-OT3	ENSG00000248333	CDK11B	1:1648180-1716193	0.338248	0.005981	0.5402	0.610746	0.856234	0.438972
ENST00000234610	MMP23A-201	ENSG00000215914	MMP23A	1:1699942-1701782	0.093268	0.178281	0.140246	0.033675	0.058412	0.050138
TCONS_00000463	TCONS_00000463	ENSG00000227775	AL031282.1	1:1733870-1749473	0.083222	0.581786	0.555488	0.301839	0.277826	0.361606
TCONS_00000434	TCONS_00000434	ENSG00000272004	FO704657.1	1:1661680-1670115	0.013567	0.671438	0.892004	0.560009	0.655584	0.777432
TCONS_00000454	TCONS_00000454	ENSG00000227775	AL031282.1	1:1724288-1736631	0.248616	0.164923	0.334425	0.39555	0.428415	0.412278
TCONS_00000462	TCONS_00000462	ENSG00000227775	AL031282.1	1:1732356-1737251	0.000706	0.074216	0	0.091121	0.072351	0.102075
TCONS_00000442	TCONS_00000442	ENSG00000215914	MMP23A	1:1691585-1749473	0.789022	0.160124	0.487408	0.349948	0.418466	0.237343
TCONS_00000461	TCONS_00000461	ENSG00000227775	AL031282.1	1:1732356-1734832	0.620074	0.02735	0	0	0	0.204567
ENST00000607013	FO704657.1-201	ENSG00000272004	FO704657.1	1:1659325-1662602	0.459264	0.182879	0.131339	0.261745	0	0.531111
TCONS_00000435	TCONS_00000435	ENSG00000215914	MMP23A	1:1663224-1732213	0.359812	0.210503	0.276101	0.434547	0.251184	0.237674
ENST00000596308	AL691432.1-201	ENSG00000269737	AL691432.1	1:1671990-1673411	0.110076	0.028657	0.104859	0.163734	0.06431	0.034162
ENST00000378625	NADK-204	ENSG00000008130	NADK	1:1751232-1780069	1.839986	0.611171	0.067567	0.475182	0.149032	0.748753
ENST00000341426	NADK-201	ENSG00000008130	NADK	1:1751232-1778470	4.357042	8.513296	9.49829	8.159148	10.102036	4.926439
ENST00000341991	NADK-202	ENSG00000008130	NADK	1:1751232-1778790	0.011256	0.00296	0.004888	0.018302	0.00278	0.003014
ENST00000342348	NADK-203	ENSG00000008130	NADK	1:1752471-1758575	4.096512	0.733352	0.732884	0.883113	0.052974	0.036095
ENST00000492845	NADK-213	ENSG00000008130	NADK	1:1756004-1779962	1.605972	0.505784	0.573751	1.010252	0.944515	0.61251
ENST00000477235	NADK-208	ENSG00000008130	NADK	1:1754171-1757024	1.022597	0.785361	1.050353	0.466405	0.877676	0.864015
ENST00000489538	NADK-211	ENSG00000008130	NADK	1:1754181-1756608	0.973681	0	0.501491	0	0	0
ENST00000492768	NADK-212	ENSG00000008130	NADK	1:1756588-1778419	0.575337	0.094463	0.438807	0.478691	0.326163	0.14487
ENST00000480499	NADK-209	ENSG00000008130	NADK	1:1754163-1756327	0.759888	0.277303	0.544113	0.003406	0.292184	0.34723
ENST00000460602	NADK-205	ENSG00000008130	NADK	1:1756771-1778419	0.54541	0.634533	0.385549	0.534772	0.243227	0.47231
ENST00000464373	NADK-206	ENSG00000008130	NADK	1:1761665-1778420	1.525033	0.946339	1.142234	1.016359	1.221178	1.011221
ENST00000498806	NADK-217	ENSG00000008130	NADK	1:1752975-1754383	0.15443	0.29213	0	0	0	0
ENST00000480542	NADK-210	ENSG00000008130	NADK	1:1779157-1780457	0.067691	0.843858	0.015947	0.140463	0.026949	0.266369
ENST00000497747	NADK-216	ENSG00000008130	NADK	1:1754165-1754866	0.023247	0.027539	0.013122	0.01628	0.024911	0.020968
ENST00000497615	NADK-215	ENSG00000008130	NADK	1:1754203-1754896	0.688548	0.449503	1.417625	0.487692	0.59173	0.537892
TCONS_00000472	TCONS_00000472	ENSG00000231050	AL109917.1	1:1784778-1896162	0.444188	0.436527	0.78027	0.578877	0.257338	0.571026
TCONS_00000471	TCONS_00000471	ENSG00000231050	AL109917.1	1:1784778-1896162	0.525888	0.385398	0.22131	0.436136	0.639527	0.332588
ENST00000378609	GNB1-201	ENSG00000078369	GNB1	1:1785286-1891087	15.349734	13.365554	17.202507	23.072508	6.111509	13.627348
ENST00000610897	GNB1-209	ENSG00000078369	GNB1	1:1785285-1891117	10.573256	19.430496	9.496422	3.810747	11.481784	8.976722
ENST00000434686	GNB1-202	ENSG00000078369	GNB1	1:1793245-1890401	0.258637	0.109226	0.244651	0.171575	0.122549	0.136494
ENST00000471354	GNB1-206	ENSG00000078369	GNB1	1:1789061-1818386	1.458858	6.985272	1.657146	1.403026	1.32312	1.65263
ENST00000437146	GNB1-203	ENSG00000078369	GNB1	1:1804526-1832285	0.163717	0.119684	0.068733	0	0.054023	0.023904
ENST00000461893	GNB1-205	ENSG00000078369	GNB1	1:1787987-1794197	1.988538	3.593231	1.552086	2.236507	2.509585	2.422824
ENST00000472614	GNB1-207	ENSG00000078369	GNB1	1:1824988-1890966	0.617937	1.61307	0.332057	0.556624	1.310432	0.448096
ENST00000607589	GNB1-208	ENSG00000078369	GNB1	1:1824988-1825554	0.382865	0.643247	0.435934	0.674592	0.549821	1.258896
TCONS_00000562	TCONS_00000562	ENSG00000287356	AL590822.3	1:2315040-2317238	0	0	0	0	0	0
ENST00000659232	AL590822.3-201	ENSG00000287356	AL590822.3	1:2315040-2321323	0	0	0	0	0.092877	0
TCONS_00021742	TCONS_00021742	ENSG00000116151	MORN1	1:2316482-2391707	0	0.241572	0	0	0.00648	0
ENST00000607720	AL589739.1-201	ENSG00000272161	AL589739.1	1:2326201-2326693	0	0.082659	0.088149	0.353583	0.089302	0.292072
ENST00000607342	MORN1-211	ENSG00000116151	MORN1	1:2358638-2375878	0	0	0	0	0	0
ENST00000378525	MORN1-201	ENSG00000116151	MORN1	1:2378055-2391671	0	0	0	0	0	0
ENST00000661319	AL590822.3-202	ENSG00000287356	AL590822.3	1:2315040-2323085	0.0982	0.125408	0.125892	0.215648	0.048222	0.118443
ENST00000378531	MORN1-203	ENSG00000116151	MORN1	1:2321253-2391554	0.016519	0.518547	0.14141	0.051232	0.213445	0.007981
ENST00000606372	MORN1-209	ENSG00000116151	MORN1	1:2332126-2391687	0.209417	0.083436	0.079661	0.047953	0	0.100057
TCONS_00021740	TCONS_00021740	ENSG00000116151	MORN1	1:2316482-2391707	0.203061	0.001474	0.204718	0.425072	0.383629	0.309244
ENST00000378529	MORN1-202	ENSG00000116151	MORN1	1:2355175-2391707	0.027046	0.053474	0	0	0.051305	0.026839
TCONS_00021741	TCONS_00021741	ENSG00000116151	MORN1	1:2316482-2391707	0.013909	0	0.025967	0	0.035166	0
TCONS_00021757	TCONS_00021757	ENSG00000116151	MORN1	1:2369607-2391707	1.064266	0	0	0	0	1.452771
ENST00000449373	MORN1-205	ENSG00000116151	MORN1	1:2374853-2388337	0.287651	0.359123	0.404703	0.631	0.486428	0.573273
ENST00000469374	MORN1-206	ENSG00000116151	MORN1	1:2371165-2387529	0.09309	0.595833	0.62329	0.882506	0.826919	0.129315
ENST00000419785	MORN1-204	ENSG00000116151	MORN1	1:2371676-2385121	1.289391	1.315836	0.613614	0.533844	0.824487	2.043544
TCONS_00021763	TCONS_00021763	ENSG00000116151	MORN1	1:2385372-2391707	0.063915	0	0.084809	0	0	0.133428
ENST00000475812	MORN1-207	ENSG00000116151	MORN1	1:2387056-2388316	0.022326	0.050452	0.038666	0.028576	0.16103	0.015157
ENST00000494279	MORN1-208	ENSG00000116151	MORN1	1:2388004-2389996	0.006139	0	0.076344	0.193466	0.023884	0.004427
ENST00000607858	AL513477.2-201	ENSG00000272420	AL513477.2	1:2363061-2363628	0.49996	0.506279	0.686297	0.839993	0.960509	0.830923
ENST00000602865	AL513477.1-201	ENSG00000269896	AL513477.1	1:2350414-2352820	0.255053	0.207042	0.188428	0.281774	0.26979	0.311616
ENST00000607031	MORN1-210	ENSG00000116151	MORN1	1:2385372-2388509	0.052102	0.057071	0.106945	0.32392	0.041585	0.016033
ENST00000417061	AL513477.1-202	ENSG00000269896	AL513477.1	1:2351644-2351857	0.033971	0.005237	0.058368	0.032554	0	0.093513
ENST00000468310	PRKCZ-208	ENSG00000067606	PRKCZ	1:2050485-2146108	0	0	0	0	0	0
ENST00000479566	PRKCZ-216	ENSG00000067606	PRKCZ	1:2055441-2071536	0	0	0	0	0	0
ENST00000461106	PRKCZ-204	ENSG00000067606	PRKCZ	1:2073986-2185190	0	0	0	0	0	0
ENST00000496325	PRKCZ-222	ENSG00000067606	PRKCZ	1:2075244-2150863	0	0.08857	0	0	0.171356	0
ENST00000482686	PRKCZ-218	ENSG00000067606	PRKCZ	1:2104716-2150870	0	0	0	0	0	0
ENST00000471018	PRKCZ-212	ENSG00000067606	PRKCZ	1:2133638-2148924	0	0.01973	0	0.059381	0.078789	0.216965
ENST00000497183	PRKCZ-223	ENSG00000067606	PRKCZ	1:2134990-2150979	0	0.429553	0.096022	0	0.131089	0.277474
ENST00000419838	PRKCZ-203	ENSG00000067606	PRKCZ	1:2135262-2150865	0	0	0	0	0	0
ENST00000478770	PRKCZ-214	ENSG00000067606	PRKCZ	1:2145387-2185116	0	0.006959	0.020832	0.029092	0	0.004961
TCONS_00021717	TCONS_00021717	ENSG00000162585	FAAP20	1:2181171-2209168	0	0	0.416494	0	0.058402	0
ENST00000444529	PRKCZ-AS1-202	ENSG00000182873	PRKCZ-AS1	1:2182735-2184389	0	0	0	0	0	0
ENST00000400919	FAAP20-204	ENSG00000162585	FAAP20	1:2184461-2194775	0	0	0	0	0	0
ENST00000469733	FAAP20-211	ENSG00000162585	FAAP20	1:2184464-2207733	0	0	0.093176	0.475293	0	0.448793
ENST00000428120	FAAP20-209	ENSG00000162585	FAAP20	1:2184478-2194741	0	0	0	0	0	1.475716
ENST00000378543	FAAP20-201	ENSG00000162585	FAAP20	1:2189548-2194750	0	0	0	0	0	0
ENST00000487186	FAAP20-213	ENSG00000162585	FAAP20	1:2189548-2212720	0	0	0	0	0	0.000001
ENST00000440825	FAAP20-210	ENSG00000162585	FAAP20	1:2189580-2194739	0	0	0	0	0	0
ENST00000442483	AL590822.1-201	ENSG00000234396	AL590822.1	1:2212523-2220738	0	0	0	0	0	0
TCONS_00000550	TCONS_00000550	ENSG00000157933	SKI	1:2222112-2261911	0	0.053753	0	0.023823	0.844189	0.062761
TCONS_00021706	TCONS_00021706	ENSG00000271806	AL590822.2	1:2050428-2172113	0.402845	0.203281	0.375447	0.383399	0.272966	0.238589
TCONS_00021707	TCONS_00021707	ENSG00000271806	AL590822.2	1:2141084-2145279	0.025607	0	0	0	0	0
ENST00000606533	AL590822.2-201	ENSG00000271806	AL590822.2	1:2141084-2145279	0.004755	0.00868	0	0.048321	0.002669	0.02694
ENST00000378567	PRKCZ-201	ENSG00000067606	PRKCZ	1:2050411-2185395	2.023277	3.334975	3.068007	3.086349	3.094414	2.275599
ENST00000400921	PRKCZ-202	ENSG00000067606	PRKCZ	1:2073462-2185390	0.092897	0.062153	0.102207	0.10986	0.114406	0.097444
ENST00000479263	PRKCZ-215	ENSG00000067606	PRKCZ	1:2144451-2185395	0.181818	0.001089	0.031296	0.028012	0	0
ENST00000505322	PRKCZ-226	ENSG00000067606	PRKCZ	1:2168848-2185393	1.035233	0.45096	0.727674	0.107351	0.613587	1.679143
ENST00000486681	PRKCZ-220	ENSG00000067606	PRKCZ	1:2104739-2156087	0.033907	0	0.075298	0	0	0
ENST00000470596	PRKCZ-210	ENSG00000067606	PRKCZ	1:2074855-2150945	0.246772	0	0.058299	0.362763	0	0.098986
ENST00000472017	PRKCZ-213	ENSG00000067606	PRKCZ	1:2168975-2173951	0.196254	0.065189	0.170664	0.14123	0.024892	0.098459
ENST00000470986	PRKCZ-211	ENSG00000067606	PRKCZ	1:2111654-2150978	0.067569	0.0949	0.0909	0.051224	0.080845	0.084239
ENST00000461465	PRKCZ-205	ENSG00000067606	PRKCZ	1:2074688-2150836	0.066892	0	0	0	0.039832	0.062416
ENST00000470511	PRKCZ-209	ENSG00000067606	PRKCZ	1:2116205-2150897	0.028489	0.282842	0.050676	0.00485	0.206705	0.092917
ENST00000481140	PRKCZ-217	ENSG00000067606	PRKCZ	1:2082248-2150936	0.002342	0.026135	0.095848	0.043238	0.06476	0.153604
ENST00000495347	PRKCZ-221	ENSG00000067606	PRKCZ	1:2073719-2146086	0.094569	0.388885	0.144705	0.071902	0.113721	0.114964
ENST00000503672	PRKCZ-225	ENSG00000067606	PRKCZ	1:2145357-2156728	0.022381	0.366066	0.12017	0.197149	0.100708	0.229474
TCONS_00000516	TCONS_00000516	ENSG00000067606	PRKCZ	1:2050411-2072340	0.28277	0.612579	0.317508	0.742908	0.381802	0.567927
ENST00000466352	PRKCZ-206	ENSG00000067606	PRKCZ	1:2134813-2146098	0.175317	0	0	0.054888	0	0
ENST00000466651	PRKCZ-207	ENSG00000067606	PRKCZ	1:2055679-2135347	0.157587	0.080093	0.142565	0.095522	0.156068	0.088513
ENST00000503297	PRKCZ-224	ENSG00000067606	PRKCZ	1:2050808-2059591	0.091366	0.026122	0.115413	0	0	0.111966
ENST00000484419	PRKCZ-219	ENSG00000067606	PRKCZ	1:2050503-2055760	0.606066	0.65348	0.67204	1.23068	0.399745	0.781563
TCONS_00000538	TCONS_00000538	ENSG00000271806	AL590822.2	1:2140478-2142246	0.358287	0.350082	0.495817	0.627511	0.371372	0.345676
TCONS_00021718	TCONS_00021718	ENSG00000162585	FAAP20	1:2181171-2211393	0.795313	0.516371	0	0.439056	0	0
TCONS_00021719	TCONS_00021719	ENSG00000162585	FAAP20	1:2181171-2211581	0.017837	0	0.031041	0.399068	0.014445	0.089458
TCONS_00021720	TCONS_00021720	ENSG00000162585	FAAP20	1:2181171-2213168	0.010976	0.064849	0.139269	0	0.299712	0.084762
TCONS_00021726	TCONS_00021726	ENSG00000162585	FAAP20	1:2185669-2207733	0.729704	1.205161	0.185914	0.7879	0.644733	0.583838
TCONS_00021713	TCONS_00021713	ENSG00000162585	FAAP20	1:2181171-2194775	0.077211	0.014337	0.111308	0.018309	0.000502	0
TCONS_00021716	TCONS_00021716	ENSG00000162585	FAAP20	1:2181171-2203882	0.000223	0.004753	0.049141	0.000352	0.00691	0.074654
TCONS_00021714	TCONS_00021714	ENSG00000162585	FAAP20	1:2181171-2194775	0.079851	0.012201	0	0.038804	0.085115	0
ENST00000414253	FAAP20-206	ENSG00000162585	FAAP20	1:2184478-2194775	0.000107	0	0	0.000687	0	0.91882
TCONS_00021712	TCONS_00021712	ENSG00000162585	FAAP20	1:2181171-2194775	0.088044	0.051133	0	0.024708	0	0
ENST00000378546	FAAP20-202	ENSG00000162585	FAAP20	1:2189548-2194772	4.338244	4.537265	4.389929	4.902738	7.531037	5.349231
ENST00000420515	FAAP20-207	ENSG00000162585	FAAP20	1:2191901-2194748	2.292164	1.883378	1.996268	3.467668	2.039532	0.372969
ENST00000401813	FAAP20-205	ENSG00000162585	FAAP20	1:2189548-2199907	0.825401	0	0	0	0	0.619065
ENST00000400918	FAAP20-203	ENSG00000162585	FAAP20	1:2185175-2194751	0.230964	0.575476	0.419241	0.114265	0.922811	0.342398
TCONS_00021711	TCONS_00021711	ENSG00000162585	FAAP20	1:2181171-2186799	0.188287	0.158722	0	0.188585	0	0.179135
ENST00000476803	FAAP20-212	ENSG00000162585	FAAP20	1:2189569-2194213	3.583618	3.480475	7.950748	3.805503	7.214136	0.01089
ENST00000514625	FAAP20-215	ENSG00000162585	FAAP20	1:2198063-2203882	0.243126	0.533064	0.145523	0.061832	0	0.308069
ENST00000420964	FAAP20-208	ENSG00000162585	FAAP20	1:2212171-2212574	0.18853	0.142658	0.153211	0.565519	0	0.137969
ENST00000333854	PRKCZ-AS1-201	ENSG00000182873	PRKCZ-AS1	1:2181794-2183875	0.048525	0	0	0	0	0
ENST00000497675	FAAP20-214	ENSG00000162585	FAAP20	1:2189544-2194108	0.024055	0.02895	0.000654	0.06355	0.005234	0.721811
ENST00000378536	SKI-201	ENSG00000157933	SKI	1:2228319-2310213	4.309866	4.215875	3.973688	5.186706	4.936654	6.546337
TCONS_00000560	TCONS_00000560	ENSG00000157933	SKI	1:2294753-2310213	2.083339	2.066226	2.0591	2.596266	2.507412	2.382333
TCONS_00000546	TCONS_00000546	ENSG00000234396	AL590822.1	1:2205365-2221799	0.595185	0.253556	0.038609	0.928833	0.935399	0.996796
ENST00000478223	SKI-202	ENSG00000157933	SKI	1:2247996-2303376	0.406591	0.247659	0.408727	0.413035	0.178441	0.323282
TCONS_00000558	TCONS_00000558	ENSG00000157933	SKI	1:2233291-2261911	2.66287	1.561674	2.07098	2.756426	3.13256	3.891582
TCONS_00000549	TCONS_00000549	ENSG00000157933	SKI	1:2215284-2267242	1.408436	1.179193	1.250581	2.156219	2.207508	2.082076
ENST00000508416	SKI-204	ENSG00000157933	SKI	1:2232479-2303038	1.295652	0.376667	1.04231	0.835668	1.15883	1.396837
TCONS_00000547	TCONS_00000547	ENSG00000234396	AL590822.1	1:2205370-2215218	0.734069	0.78131	0.909885	1.823734	1.311813	1.460293
ENST00000507179	SKI-203	ENSG00000157933	SKI	1:2303646-2304368	0.019831	0.360605	0.031327	0.460203	0.519918	0.436298
TCONS_00021736	SKI-AS1	ENSG00000157933	SKI	1:2228688-2240646	0.836433	1.078362	1.786628	2.271463	1.461173	2.007689
ENST00000609981	PLCH2-208	ENSG00000149527	PLCH2	1:2425980-2479804	0	0	0	0	0	0
ENST00000449969	PLCH2-205	ENSG00000149527	PLCH2	1:2467459-2505526	0	0	0	0	0	0
ENST00000378486	PLCH2-203	ENSG00000149527	PLCH2	1:2476289-2505532	0	0	0	0	0	0
ENST00000419816	PLCH2-204	ENSG00000149527	PLCH2	1:2476315-2505525	0	0	0	0	0	0
ENST00000278878	PLCH2-201	ENSG00000149527	PLCH2	1:2479888-2505276	0	0	0	0	0	0
ENST00000424657	AL139246.1-201	ENSG00000224387	AL139246.1	1:2492300-2493258	0	0	0	0	0	0
ENST00000442305	AL139246.4-201	ENSG00000229393	AL139246.4	1:2493437-2494479	0	0	0	0	0	0
ENST00000473964	PLCH2-207	ENSG00000149527	PLCH2	1:2497782-2505528	0	0.011742	0	0.01603	0.029137	0.005638
ENST00000462379	PLCH2-206	ENSG00000149527	PLCH2	1:2498647-2505528	0	0	0	0	0	0
ENST00000343889	PLCH2-202	ENSG00000149527	PLCH2	1:2479090-2505530	0.006468	0.062711	0.006049	0	0	0.006374
ENST00000650293	PEX10-209	ENSG00000157911	PEX10	1:2404061-2412456	0	0	0	0	0	0
ENST00000507596	PEX10-204	ENSG00000157911	PEX10	1:2404838-2412540	0	0	0	0	0	0
ENST00000510434	PEX10-206	ENSG00000157911	PEX10	1:2406518-2412535	0	0.6617	0.364261	0	1.003892	0.316199
ENST00000508384	PEX10-205	ENSG00000157911	PEX10	1:2408530-2413797	0	0	0	0	0	0
ENST00000514502	PEX10-207	ENSG00000157911	PEX10	1:2408755-2412514	0	0	0.350339	0	0	0
TCONS_00021764	RER1-AS1	ENSG00000157916	RER1	1:2391795-2393368	0.294113	0.279197	0.735436	0.260893	0.300455	0.176174
ENST00000306256	RER1-201	ENSG00000157916	RER1	1:2391843-2403064	0.266483	0.311932	0.317084	0.36015	0.159624	0
ENST00000605895	RER1-209	ENSG00000157916	RER1	1:2391841-2405436	11.236885	11.867644	10.452473	10.71327	0.571413	0.4484
ENST00000378512	RER1-202	ENSG00000157916	RER1	1:2391890-2403751	0.318806	0	0.425131	0	0.958114	0
ENST00000443438	RER1-205	ENSG00000157916	RER1	1:2393174-2402316	1.398349	0.275827	0.355532	1.101328	1.472574	0.177005
ENST00000488353	RER1-207	ENSG00000157916	RER1	1:2394005-2403216	1.242061	2.055882	1.36717	1.050941	8.00017	7.108398
TCONS_00000565	TCONS_00000565	ENSG00000157916	RER1	1:2391775-2405442	0.876141	0.611493	1.023418	0.496785	1.027453	2.035436
ENST00000378513	RER1-203	ENSG00000157916	RER1	1:2391775-2405442	0.030149	0.259672	0.425148	0.22579	0.623276	6.567634
ENST00000378518	RER1-204	ENSG00000157916	RER1	1:2391828-2402325	0	0.056659	0.02326	0.016227	0.03705	0.00001
ENST00000462129	RER1-206	ENSG00000157916	RER1	1:2401951-2403227	0.797829	0.543404	1.734006	1.794315	0.965259	1.113172
ENST00000493207	RER1-208	ENSG00000157916	RER1	1:2391857-2396367	0.010544	0.074663	0.020243	0.115971	0.018885	0.001016
ENST00000447513	PEX10-202	ENSG00000157911	PEX10	1:2404819-2412571	6.100767	4.096042	3.919934	5.490927	4.123515	4.913759
ENST00000288774	PEX10-201	ENSG00000157911	PEX10	1:2403964-2412530	0.304091	0.850623	0.397961	0.45071	0.820504	0.611747
ENST00000502666	PEX10-203	ENSG00000157911	PEX10	1:2408604-2410836	0.140628	0.125671	0	0.308014	0.249157	0.091904
ENST00000515760	PEX10-208	ENSG00000157911	PEX10	1:2408583-2410004	0.15057	0.089108	0.017478	0.152015	0.05204	0.113392
ENST00000378453	HES5-201	ENSG00000197921	HES5	1:2528745-2530263	0	0.043868	0	0	0.030789	0
ENST00000644246	AL139246.5-201	ENSG00000272449	AL139246.5	1:2530064-2547460	0.001639	0	0	0	0.003129	0
ENST00000606645	AL139246.5-202	ENSG00000272449	AL139246.5	1:2546400-2547460	1.142723	0.791238	1.029372	1.059921	1.258003	1.46742
ENST00000449660	TNFRSF14-AS1-205	ENSG00000238164	TNFRSF14-AS1	1:2549920-2552106	0	0	0	0	0	0
ENST00000443892	TNFRSF14-AS1-203	ENSG00000238164	TNFRSF14-AS1	1:2549920-2554245	0	0	0	0	0	0
ENST00000416860	TNFRSF14-AS1-201	ENSG00000238164	TNFRSF14-AS1	1:2549920-2557011	0	0	0	0	0	0
TCONS_00021797	TCONS_00021797	ENSG00000238164	TNFRSF14-AS1	1:2549920-2557031	0	0	0	0	0	0
TCONS_00021798	TCONS_00021798	ENSG00000238164	TNFRSF14-AS1	1:2549920-2557031	0	0	0.012704	0	0.006634	0.006551
TCONS_00021799	TCONS_00021799	ENSG00000238164	TNFRSF14-AS1	1:2549920-2557031	0	0	0	0	0	0
ENST00000448624	TNFRSF14-AS1-204	ENSG00000238164	TNFRSF14-AS1	1:2550074-2551598	0	0	0	0	0	0
ENST00000432521	TNFRSF14-AS1-202	ENSG00000238164	TNFRSF14-AS1	1:2550283-2554150	0	0	0	0	0	0
ENST00000452793	TNFRSF14-AS1-206	ENSG00000238164	TNFRSF14-AS1	1:2554241-2557031	0	0	0	0	0	0
ENST00000426449	TNFRSF14-203	ENSG00000157873	TNFRSF14	1:2555639-2560714	0	0	0	0	0	0
ENST00000434817	TNFRSF14-204	ENSG00000157873	TNFRSF14	1:2555791-2561815	0	0	0	0	0	0
TCONS_00000615	TCONS_00000615	ENSG00000157873	TNFRSF14	1:2555791-2563829	0	0	0	0	0	0
TCONS_00000616	TCONS_00000616	ENSG00000157873	TNFRSF14	1:2555791-2563829	0	0	0	0	0	0
TCONS_00000617	TCONS_00000617	ENSG00000157873	TNFRSF14	1:2555791-2563829	0	0	0	0	0	0
TCONS_00000620	TCONS_00000620	ENSG00000157873	TNFRSF14	1:2555791-2563829	0	0	0	0	0	0
TCONS_00000622	TCONS_00000622	ENSG00000157873	TNFRSF14	1:2555791-2563829	0	0	0	0	0	0
ENST00000435221	TNFRSF14-205	ENSG00000157873	TNFRSF14	1:2555802-2561815	0	0	0	0	0	0
ENST00000451778	TNFRSF14-207	ENSG00000157873	TNFRSF14	1:2555980-2561815	0	0	0	0	0	0
ENST00000409119	TNFRSF14-202	ENSG00000157873	TNFRSF14	1:2556222-2561718	0	0	0	0	0	0
ENST00000355716	TNFRSF14-201	ENSG00000157873	TNFRSF14	1:2556366-2563829	0	0	0	0	0	0
TCONS_00000625	TCONS_00000625	ENSG00000157873	TNFRSF14	1:2556366-2563829	0	0	0	0	0	0
TCONS_00000626	TCONS_00000626	ENSG00000157873	TNFRSF14	1:2556366-2563829	0	0	0	0	0.034572	0
ENST00000475523	TNFRSF14-212	ENSG00000157873	TNFRSF14	1:2556386-2563829	0	0	0	0	0	0
ENST00000442392	TNFRSF14-206	ENSG00000157873	TNFRSF14	1:2556405-2559156	0	0	0	0	0	0
ENST00000482074	TNFRSF14-214	ENSG00000157873	TNFRSF14	1:2556406-2558862	0	0	0	0	0	0
ENST00000496064	TNFRSF14-216	ENSG00000157873	TNFRSF14	1:2556557-2561535	0	0	0	0	0	0
ENST00000466750	TNFRSF14-210	ENSG00000157873	TNFRSF14	1:2557813-2563826	0	0.03058	0	0	0	0
TCONS_00021801	TNFRSF14-AS1	ENSG00000157873	TNFRSF14	1:2558768-2560008	0	0	0	0.776822	0	0
ENST00000471768	TNFRSF14-211	ENSG00000157873	TNFRSF14	1:2559580-2561542	0	0	0	0	0	0
ENST00000463835	TNFRSF14-209	ENSG00000157873	TNFRSF14	1:2560554-2563504	0	0	0	0	0	0
ENST00000482602	TNFRSF14-215	ENSG00000157873	TNFRSF14	1:2560682-2565382	0	0	0	0	0	0
ENST00000480305	TNFRSF14-213	ENSG00000157873	TNFRSF14	1:2561801-2563452	0	0	0	0	0	0
TCONS_00000618	TCONS_00000618	ENSG00000157873	TNFRSF14	1:2555791-2563829	0.019852	0	0	0	0	0
TCONS_00000619	TCONS_00000619	ENSG00000157873	TNFRSF14	1:2555791-2563829	0.001499	0	0.025231	0	0.014132	0
ENST00000463471	TNFRSF14-208	ENSG00000157873	TNFRSF14	1:2556571-2563749	0.013599	0.019154	0.055042	0.109462	0	0
ENST00000435556	PANK4-202	ENSG00000157881	PANK4	1:2508537-2526596	0	0	0	0	0	0
ENST00000486396	PANK4-205	ENSG00000157881	PANK4	1:2519204-2526575	0	0	0	0	0	0
ENST00000651094	PANK4-213	ENSG00000157881	PANK4	1:2508847-2526611	2.157664	0	1.744605	1.856846	1.314471	2.444101
ENST00000378466	PANK4-201	ENSG00000157881	PANK4	1:2508531-2526628	1.554833	2.179521	1.350197	1.167021	1.409956	1.57307
ENST00000505228	PANK4-210	ENSG00000157881	PANK4	1:2508795-2520901	0.936561	1.602347	0.907562	1.030701	0.990005	0
ENST00000502512	PANK4-208	ENSG00000157881	PANK4	1:2509793-2514403	0.377316	0.564371	0.079693	0.421021	0.334561	0.044514
ENST00000468002	PANK4-203	ENSG00000157881	PANK4	1:2514433-2519295	0.228068	0.139545	0.116029	0.140013	0.116008	0.008813
ENST00000471361	PANK4-204	ENSG00000157881	PANK4	1:2510293-2513013	0.323318	0.336509	0.33835	0.278721	0.51998	0.174392
ENST00000491212	PANK4-207	ENSG00000157881	PANK4	1:2521261-2526187	0.716748	0.581392	0.480594	0.878852	0.550091	0.496827
ENST00000502770	PANK4-209	ENSG00000157881	PANK4	1:2520840-2526596	0.200942	0.124704	0.295739	0.264508	0.148004	0.230202
ENST00000515423	PANK4-212	ENSG00000157881	PANK4	1:2514413-2515937	1.069071	1.224076	0.990318	1.049713	1.188538	0.515629
ENST00000487804	PANK4-206	ENSG00000157881	PANK4	1:2512406-2514085	0.151344	0.174402	0.640653	0.340362	0.500962	0.478792
ENST00000514922	PANK4-211	ENSG00000157881	PANK4	1:2521367-2526597	0.126451	1.016766	0.681397	0.002696	0.756899	0.453028
ENST00000321399	PRDM16-DT-202	ENSG00000177133	PRDM16-DT	1:3059615-3063786	0	0	0	0	0	0
ENST00000413472	PRDM16-DT-203	ENSG00000177133	PRDM16-DT	1:3059617-3061751	0	0	0	0	0	0
ENST00000453118	PRDM16-DT-207	ENSG00000177133	PRDM16-DT	1:3059617-3062032	0	0	0	0	0	0
ENST00000445317	PRDM16-DT-206	ENSG00000177133	PRDM16-DT	1:3059617-3068437	0	0	0	0	0	0
ENST00000667159	PRDM16-DT-209	ENSG00000177133	PRDM16-DT	1:3059624-3061866	0	0	0	0	0	0
ENST00000670730	PRDM16-DT-210	ENSG00000177133	PRDM16-DT	1:3059638-3062742	0	0	0	0	0	0
ENST00000415573	PRDM16-DT-204	ENSG00000177133	PRDM16-DT	1:3061289-3063682	0	0	0	0	0	0
TCONS_00021830	TCONS_00021830	ENSG00000177133	PRDM16-DT	1:3059615-3068437	0.016873	0.036862	0.013578	0.025099	0.022398	0.041844
ENST00000321336	PRDM16-DT-201	ENSG00000177133	PRDM16-DT	1:3064072-3067769	0.062863	0	0	0	0	0
ENST00000420957	PRDM16-DT-205	ENSG00000177133	PRDM16-DT	1:3061959-3062395	0.095517	0	0	0	0.149875	0
ENST00000606861	PRDM16-DT-208	ENSG00000177133	PRDM16-DT	1:3059615-3062531	0	0	0	0	0	0
ENST00000378425	PRXL2B-202	ENSG00000157870	PRXL2B	1:2586750-2591467	0	0	0	0	0	0
ENST00000537325	PRXL2B-215	ENSG00000157870	PRXL2B	1:2586796-2589947	0	0	0	0	0	0
ENST00000464043	PRXL2B-206	ENSG00000157870	PRXL2B	1:2586817-2589805	0	0	0	0	0	0
ENST00000465233	PRXL2B-207	ENSG00000157870	PRXL2B	1:2586833-2588977	0	0.296271	0.209667	0	0	0.986159
ENST00000498083	PRXL2B-214	ENSG00000157870	PRXL2B	1:2586877-2588992	0	0	0	0	0	0
ENST00000481683	PRXL2B-211	ENSG00000157870	PRXL2B	1:2587042-2589513	0	0.239768	0.246908	0.003831	0	0.577323
ENST00000484099	PRXL2B-212	ENSG00000157870	PRXL2B	1:2587078-2591469	0	0.599681	0.327462	0.000421	0	0.353811
ENST00000471840	MMEL1-204	ENSG00000142606	MMEL1	1:2590639-2592678	0	0	0	0	0	0
ENST00000502556	MMEL1-206	ENSG00000142606	MMEL1	1:2590926-2629494	0	0	0	0	0	0
ENST00000504800	MMEL1-207	ENSG00000142606	MMEL1	1:2590926-2629494	0	0	0	0	0	0
ENST00000491941	MMEL1-205	ENSG00000142606	MMEL1	1:2591694-2592868	0	0	0	0	0	0
ENST00000464195	MMEL1-202	ENSG00000142606	MMEL1	1:2591694-2592879	0	0	0.016061	0	0.0158	0
ENST00000469962	MMEL1-203	ENSG00000142606	MMEL1	1:2592655-2594073	0	0	0	0	0.018019	0
ENST00000509374	MMEL1-208	ENSG00000142606	MMEL1	1:2606281-2611401	0	0	0	0	0	0
ENST00000511099	MMEL1-209	ENSG00000142606	MMEL1	1:2629758-2632979	0	0	0	0	0	0.029328
ENST00000427302	AL831784.1-201	ENSG00000237058	AL831784.1	1:2632568-2636620	0	0	0	0	0.105575	0
ENST00000637179	TTC34-202	ENSG00000215912	TTC34	1:2641368-2789665	0	0	0	0	0	0
ENST00000648684	AC242022.2-201	ENSG00000285945	AC242022.2	1:2768091-2784733	0	0	0	0	0	0
ENST00000638002	AC242022.1-201	ENSG00000283259	AC242022.1	1:2773603-2776473	0	0	0	0	0	0
ENST00000378412	MMEL1-201	ENSG00000142606	MMEL1	1:2590639-2633016	0.134136	0.15882	0.156669	0.01592	0.08477	0.067853
ENST00000378427	PRXL2B-203	ENSG00000157870	PRXL2B	1:2586798-2591463	4.36761	0.255461	0.087581	2.127525	0.190915	0.135143
ENST00000493183	PRXL2B-213	ENSG00000157870	PRXL2B	1:2586491-2589632	0.874654	0.345172	0.3079	0	0.045481	0
ENST00000419916	PRXL2B-204	ENSG00000157870	PRXL2B	1:2586775-2591468	0.323474	2.121353	1.537194	1.53413	0.62011	0.232108
ENST00000474659	PRXL2B-208	ENSG00000157870	PRXL2B	1:2586540-2589658	0.214399	0.222348	0.190875	0	0.33187	0
ENST00000378424	PRXL2B-201	ENSG00000157870	PRXL2B	1:2586780-2591467	0.010958	0	0.889919	0	0.235142	0.001842
ENST00000444521	PRXL2B-205	ENSG00000157870	PRXL2B	1:2586750-2591467	0.003872	0	1.043729	0.006608	1.10453	0.011756
TCONS_00000638	TCONS_00000638	ENSG00000157870	PRXL2B	1:2586491-2591469	0.030989	0.108267	0.058858	0.002348	0	0
ENST00000477045	PRXL2B-210	ENSG00000157870	PRXL2B	1:2587085-2588745	0.153178	0.224087	0.000262	0.174835	0.092634	0.496452
ENST00000476686	PRXL2B-209	ENSG00000157870	PRXL2B	1:2588594-2591468	0.001002	1.422112	0.856745	0.29	2.136928	0.195431
ENST00000401095	TTC34-201	ENSG00000215912	TTC34	1:2635976-2801717	0.507558	0.505426	0.40381	0.47482	0.414696	0.366681
ENST00000511072	PRDM16-206	ENSG00000142611	PRDM16	1:3069168-3434342	0	0	0	0	0	0
ENST00000607632	PRDM16-210	ENSG00000142611	PRDM16	1:3069183-3186591	0	0	0.012765	0.001841	0	0
ENST00000378391	PRDM16-203	ENSG00000142611	PRDM16	1:3069197-3435421	0	0	0	0	0	0
ENST00000514189	PRDM16-208	ENSG00000142611	PRDM16	1:3069211-3434342	0	0.038584	0	0	0	0
ENST00000635819	MIR4251-201	ENSG00000283572	MIR4251	1:3127975-3128035	0	0	0	0	0	0.175994
ENST00000440516	AL008733.1-201	ENSG00000226286	AL008733.1	1:3132927-3133709	0	0	0	0	0	0
ENST00000512462	PRDM16-207	ENSG00000142611	PRDM16	1:3237931-3433925	0	0	0	0.015915	0	0.010266
ENST00000463591	PRDM16-204	ENSG00000142611	PRDM16	1:3244132-3386918	0	0	0	0.076419	0	0
ENST00000665088	AL354743.1-201	ENSG00000286518	AL354743.1	1:3367815-3373928	0	0	0	0	0.029285	0
ENST00000509860	PRDM16-205	ENSG00000142611	PRDM16	1:3396491-3434293	0	0	0	0	0	0
ENST00000378389	PRDM16-202	ENSG00000142611	PRDM16	1:3424919-3434095	0	0	0	0	0	0
ENST00000606170	PRDM16-209	ENSG00000142611	PRDM16	1:3425216-3426072	0	0	0	0	0	0.017645
ENST00000607061	AL590438.1-201	ENSG00000272235	AL590438.1	1:3306636-3310096	0.01206	0	0	0	0.023557	0
ENST00000270722	PRDM16-201	ENSG00000142611	PRDM16	1:3069203-3438621	0.18895	0.203064	0.19273	0.152888	0.155905	0.195839
ENST00000624175	AL512383.1-201	ENSG00000279839	AL512383.1	1:3205988-3208664	0.046777	0.073982	0.115483	0.085604	0.065429	0.041507
ENST00000669140	AL354743.2-201	ENSG00000287828	AL354743.2	1:3313052-3323149	0.040955	0	0	0	0	0
ENST00000418137	ARHGEF16-204	ENSG00000130762	ARHGEF16	1:3471624-3476019	0	0	0	0	0	0
ENST00000378378	ARHGEF16-203	ENSG00000130762	ARHGEF16	1:3454665-3481113	2.023977	1.450076	1.162518	2.321671	1.577207	1.636044
ENST00000378373	ARHGEF16-202	ENSG00000130762	ARHGEF16	1:3466005-3481113	0.493215	0.695863	0.861053	0.649944	0.944619	0.712936
ENST00000378371	ARHGEF16-201	ENSG00000130762	ARHGEF16	1:3466971-3481113	0.546411	0.825093	0.615191	0.744608	0.667113	0.525049
ENST00000485984	ARHGEF16-207	ENSG00000130762	ARHGEF16	1:3472769-3481113	0.31712	0.484959	0.291584	0.585137	0.189764	0.487044
ENST00000445297	ARHGEF16-205	ENSG00000130762	ARHGEF16	1:3468544-3473521	0.004081	0.006412	0.133956	0.375896	0.009358	0.071675
ENST00000464620	ARHGEF16-206	ENSG00000130762	ARHGEF16	1:3471607-3474457	0.059502	0.07813	0.201013	0.391683	0.113771	0.280671
ENST00000435049	AL513320.1-201	ENSG00000238260	AL513320.1	1:3623190-3624743	0	0.081203	0.067985	0	0.047476	0.201823
TCONS_00021881	TCONS_00021881	ENSG00000238260	AL513320.1	1:3622670-3624760	0.374135	0.339191	0.258176	0.23388	0.349745	0.688822
ENST00000344579	TPRG1L-201	ENSG00000158109	TPRG1L	1:3625050-3630127	0	0	0	0	0	0
ENST00000378344	TPRG1L-202	ENSG00000158109	TPRG1L	1:3625015-3630127	8.194909	8.484055	7.963035	3.696442	4.018869	4.209962
ENST00000606489	AL512413.1-201	ENSG00000272088	AL512413.1	1:3487246-3487627	0	0.106678	0.078681	0	0	0.084662
TCONS_00021861	TCONS_00021861	ENSG00000162591	MEGF6	1:3487403-3531449	0	0	0	0	0	0
ENST00000385042	MIR551A-201	ENSG00000207776	MIR551A	1:3560695-3560790	0	0	0.361875	0	0	0.66818
TCONS_00021877	TCONS_00021877	ENSG00000162591	MEGF6	1:3581981-3611526	0	0.01762	0	0.027564	0.596227	0
ENST00000356575	MEGF6-202	ENSG00000162591	MEGF6	1:3487951-3611508	1.637856	0.01268	1.667466	0.011458	0	0.03147
ENST00000485002	MEGF6-205	ENSG00000162591	MEGF6	1:3490562-3611277	0.205496	0.10868	0	0.072646	0.103107	0.067695
TCONS_00021866	TCONS_00021866	ENSG00000162591	MEGF6	1:3487403-3611538	0.02735	0.000634	0.007557	0.803324	0.010275	0.025627
TCONS_00021863	TCONS_00021863	ENSG00000162591	MEGF6	1:3487403-3531475	0.147049	2.310538	0.677024	0.23014	0.600705	0.285762
TCONS_00021857	TCONS_00021857	ENSG00000162591	MEGF6	1:3487403-3531448	0.455705	0.969297	0.430434	0.745336	0	1.015756
TCONS_00021855	TCONS_00021855	ENSG00000162591	MEGF6	1:3487403-3531448	0.497489	0.872367	0.635863	1.157542	0.853831	1.261032
ENST00000294599	MEGF6-201	ENSG00000162591	MEGF6	1:3489920-3531448	0.342944	0.035105	0.348253	0.086951	0.385475	0.123846
TCONS_00021856	TCONS_00021856	ENSG00000162591	MEGF6	1:3487403-3531448	1.31159	0.776068	1.088548	0.737848	1.283911	0.735389
TCONS_00021859	TCONS_00021859	ENSG00000162591	MEGF6	1:3487403-3531448	0.780555	0.474462	0.547393	0.320516	0.631671	0.328368
ENST00000491842	MEGF6-206	ENSG00000162591	MEGF6	1:3490925-3496717	0.424176	0.226192	0	0	0	0.255118
ENST00000475790	MEGF6-204	ENSG00000162591	MEGF6	1:3492639-3496014	1.04408	0.538381	0.433286	0.266689	0.086836	0.35182
ENST00000461795	MEGF6-203	ENSG00000162591	MEGF6	1:3492728-3494244	0.826532	0.637361	0.594368	1.119012	1.037005	0.821834
ENST00000494257	MEGF6-207	ENSG00000162591	MEGF6	1:3490312-3493486	0.552489	0.181475	0.429663	0.271438	0.130486	0.57704
TCONS_00021875	MEGF6-OT1	ENSG00000162591	MEGF6	1:3524691-3531475	0.37535	0.382208	0.776496	0.290815	0.44945	0.439269
ENST00000456897	LINC01346-202	ENSG00000233304	LINC01346	1:3940486-3949866	0	0	0	0	0	0
ENST00000635619	LINC01346-203	ENSG00000233304	LINC01346	1:3940565-3945462	0	0	0	0	0	0
ENST00000412674	LINC01346-201	ENSG00000233304	LINC01346	1:3940617-3955262	0	0	0	0	0	0
ENST00000635247	LINC01345-203	ENSG00000226374	LINC01345	1:3944547-3948900	0	0	0	0	0	0
TCONS_00021963	TCONS_00021963	ENSG00000226374	LINC01345	1:3944547-3949024	0	0	0	0	0	0
ENST00000635127	LINC01345-202	ENSG00000226374	LINC01345	1:3944561-3948900	0	0	0	0	0	0
ENST00000425194	LINC01345-201	ENSG00000226374	LINC01345	1:3947144-3949024	0	0	0	0	0	0
ENST00000671015	LINC01345-204	ENSG00000226374	LINC01345	1:3947144-3949024	0	0	0	0	0	0
ENST00000664502	LINC01346-204	ENSG00000233304	LINC01346	1:3947756-3949866	0	0	0	0	0	0
ENST00000667408	LINC01134-204	ENSG00000236423	LINC01134	1:3900352-3914652	0	0	0	0	0	0
ENST00000413332	LINC01134-201	ENSG00000236423	LINC01134	1:3900372-3905532	0	0.196583	0	0.216873	0	0
ENST00000439488	LINC01134-202	ENSG00000236423	LINC01134	1:3900416-3915447	0	0	0	0	0	0.03461
ENST00000442673	LINC01134-203	ENSG00000236423	LINC01134	1:3900404-3917225	0.16855	0.127938	0.063693	0.08077	0.143436	0
TCONS_00021958	TCONS_00021958	ENSG00000198912	C1orf174	1:3889125-3900293	0.30035	0.105285	0	0.360455	0.367297	0.336704
ENST00000486765	C1orf174-203	ENSG00000198912	C1orf174	1:3889125-3900247	0.298174	0.302274	0.348501	0.279462	0.355042	0.517255
ENST00000361605	C1orf174-201	ENSG00000198912	C1orf174	1:3889133-3900272	2.168171	2.499246	3.079801	0.572168	2.53014	1.526154
TCONS_00021957	TCONS_00021957	ENSG00000198912	C1orf174	1:3889125-3900293	0.293562	0.127883	0	0.213377	0.116616	0.272402
TCONS_00021956	TCONS_00021956	ENSG00000198912	C1orf174	1:3889125-3900293	0.254129	0.086567	0.257304	0.091341	0.180971	0.195548
ENST00000474140	C1orf174-202	ENSG00000198912	C1orf174	1:3889125-3900293	0.521508	0.279741	1.007854	0.282855	0.163062	0.374223
ENST00000466761	AJAP1-203	ENSG00000196581	AJAP1	1:4711155-4712165	0	0	0.733457	0.129192	0	0
ENST00000658045	Z98886.1-201	ENSG00000287586	Z98886.1	1:4730211-4733745	0	0	0	0	0	0
ENST00000661891	Z98886.1-202	ENSG00000287586	Z98886.1	1:4730272-4734992	0	0	0	0	0	0
ENST00000378191	AJAP1-202	ENSG00000196581	AJAP1	1:4655045-4792534	0.095738	0.177531	0.148334	0.002789	0	0.006902
ENST00000378190	AJAP1-201	ENSG00000196581	AJAP1	1:4654732-4777794	0.085758	0.051302	0.041522	0	0.017107	0.016894
TCONS_00000809	LINC3	XLOC_000288	XLOC_000288	1:5430546-5451740	0	0.351302	0	0	0	0
TCONS_00021985	TCONS_00021985	XLOC_010968	XLOC_010968	1:5426121-5430772	0.193489	0.522055	0.63947	0.302512	0.017122	0.027343
TCONS_00021986	TCONS_00021986	XLOC_010968	XLOC_010968	1:5426121-5430808	0.764508	0.537077	0.567052	0	0.387662	0.407463
ENST00000465916	WRAP73-205	ENSG00000116213	WRAP73	1:3635014-3652761	0	0	0	0	0	0
ENST00000419924	WRAP73-203	ENSG00000116213	WRAP73	1:3635272-3650063	0	0	0	0	0	0
ENST00000604074	TP73-211	ENSG00000078900	TP73	1:3652520-3736201	0	0	0	0	0	0
ENST00000354437	TP73-202	ENSG00000078900	TP73	1:3652565-3733292	0	0	0	0	0	0
ENST00000346387	TP73-201	ENSG00000078900	TP73	1:3652565-3736200	0	0	0	0	0	0
ENST00000357733	TP73-203	ENSG00000078900	TP73	1:3652565-3736200	0	0	0	0	0	0
ENST00000443034	AL136528.1-201	ENSG00000227589	AL136528.1	1:3658938-3668772	0	0	0	0	0	0.053393
ENST00000603362	TP73-209	ENSG00000078900	TP73	1:3682366-3733079	0	0	0	0	0	0
ENST00000604479	TP73-213	ENSG00000078900	TP73	1:3682366-3733079	0	0	0	0	0	0
ENST00000378280	TP73-204	ENSG00000078900	TP73	1:3690672-3733292	0	0	0	0	0	0
ENST00000378285	TP73-205	ENSG00000078900	TP73	1:3690672-3733292	0	0	0	0	0	0
ENST00000378288	TP73-206	ENSG00000078900	TP73	1:3690672-3736201	0	0	0	0	0	0
ENST00000603364	TP73-210	ENSG00000078900	TP73	1:3690707-3729751	0	0	0	0	0	0.041329
ENST00000604194	TP73-212	ENSG00000078900	TP73	1:3698046-3708534	0	0	0	0	0	0.1106
ENST00000378290	TP73-207	ENSG00000078900	TP73	1:3698058-3733091	0	0	0	0	0	0
ENST00000416554	AL136528.2-201	ENSG00000235131	AL136528.2	1:3712200-3714298	0	0	0	0	0	0
ENST00000604566	TP73-214	ENSG00000078900	TP73	1:3727478-3733367	0	0	0	0	0	0
TCONS_00021896	TCONS_00021896	ENSG00000227372	TP73-AS1	1:3735511-3746742	0	0	0	0	0	0
TCONS_00021897	TCONS_00021897	ENSG00000227372	TP73-AS1	1:3735511-3746834	0	0	0	0	0	0.354435
TCONS_00021898	TCONS_00021898	ENSG00000227372	TP73-AS1	1:3735511-3746834	0	0	0	0	0	0.054699
TCONS_00021899	TCONS_00021899	ENSG00000227372	TP73-AS1	1:3735511-3746834	0	0	0.003595	0	0.017361	0
TCONS_00021901	TCONS_00021901	ENSG00000227372	TP73-AS1	1:3735511-3746834	0	0	0	0	0	0
TCONS_00021903	TCONS_00021903	ENSG00000227372	TP73-AS1	1:3735511-3747373	0	0	0	0	0	0.280349
TCONS_00021904	TCONS_00021904	ENSG00000227372	TP73-AS1	1:3735511-3747373	0	0.008739	0.039346	0.009088	0.013432	0.066963
TCONS_00021905	TCONS_00021905	ENSG00000227372	TP73-AS1	1:3735511-3747373	0	0	0	0.0626	0	0
TCONS_00021906	TCONS_00021906	ENSG00000227372	TP73-AS1	1:3735511-3747373	0	0.218454	0	0	0	0.040137
TCONS_00021909	TCONS_00021909	ENSG00000227372	TP73-AS1	1:3735511-3747373	0	0.175402	0	0.001631	0	0.011433
ENST00000418088	TP73-AS1-201	ENSG00000227372	TP73-AS1	1:3735611-3746771	0	0	0	0	0	0
ENST00000648432	TP73-AS1-215	ENSG00000227372	TP73-AS1	1:3735650-3746942	0	0	0	0.509868	0	0
ENST00000648479	TP73-AS1-216	ENSG00000227372	TP73-AS1	1:3735686-3746714	0	0.150833	0.361315	0	0	0.232518
ENST00000650545	TP73-AS1-229	ENSG00000227372	TP73-AS1	1:3736057-3746715	0	0.104566	0	0	0	0
ENST00000419973	TP73-AS1-202	ENSG00000227372	TP73-AS1	1:3736175-3737875	0	0	0	0	0.199558	0.017012
ENST00000647831	TP73-AS1-213	ENSG00000227372	TP73-AS1	1:3736193-3747336	0	0.165984	0.214175	0	0	0.141878
ENST00000648717	TP73-AS1-220	ENSG00000227372	TP73-AS1	1:3736408-3737296	0	0	0	0	0	0
ENST00000611447	RF02197.1-201	ENSG00000276189	RF02197	1:3736943-3737103	0	0	0	0	0	0.01417
ENST00000423764	TP73-AS1-203	ENSG00000227372	TP73-AS1	1:3737149-3747373	0	0	0.000088	0.137414	0.000382	0.006455
ENST00000647817	TP73-AS1-212	ENSG00000227372	TP73-AS1	1:3737166-3746898	0	0.030659	0.00796	0.044696	0.025625	0
ENST00000649123	TP73-AS1-222	ENSG00000227372	TP73-AS1	1:3737193-3746791	0	0	0	0	0	0
ENST00000648270	TP73-AS1-214	ENSG00000227372	TP73-AS1	1:3737206-3746147	0	0	0.021469	0	0	0.011745
ENST00000650037	TP73-AS1-227	ENSG00000227372	TP73-AS1	1:3737212-3746725	0	0	0.048256	0.138328	0	0.001377
ENST00000650039	TP73-AS1-228	ENSG00000227372	TP73-AS1	1:3737212-3746877	0	0.09965	0.098489	0	0	0.000508
ENST00000649468	TP73-AS1-226	ENSG00000227372	TP73-AS1	1:3737338-3746971	0	0	0	0.02217	0	0.060668
ENST00000648553	TP73-AS1-218	ENSG00000227372	TP73-AS1	1:3737529-3746383	0	0	0	0	0	0
ENST00000636630	TP73-AS1-209	ENSG00000227372	TP73-AS1	1:3737594-3747023	0	0	0.140507	0.24106	0	0.20879
ENST00000587071	TP73-AS1-205	ENSG00000227372	TP73-AS1	1:3738075-3742858	0	0	0	0	0	0
ENST00000637775	TP73-AS1-210	ENSG00000227372	TP73-AS1	1:3738434-3746742	0	0	0	0	0	0
ENST00000608600	TP73-AS1-206	ENSG00000227372	TP73-AS1	1:3738447-3743370	0	0	0	0	0	0
ENST00000649290	TP73-AS1-223	ENSG00000227372	TP73-AS1	1:3739458-3746956	0	0	0	0	0	0
ENST00000647686	TP73-AS1-211	ENSG00000227372	TP73-AS1	1:3739705-3746907	0	0.004966	0	0.00524	0.027942	0.201024
ENST00000624948	TP73-AS1-208	ENSG00000227372	TP73-AS1	1:3740137-3743261	0	0	0.001292	0	0.001637	0
TCONS_00000729	CCDC27-OT1	ENSG00000162592	CCDC27	1:3746163-3747363	0	1.127545	0.871616	0.902103	1.474023	0.747463
ENST00000462521	CCDC27-202	ENSG00000162592	CCDC27	1:3752445-3771645	0	0	0	0	0	0
ENST00000294600	CCDC27-201	ENSG00000162592	CCDC27	1:3752450-3771645	0	0	0	0	0	0
TCONS_00000735	TCONS_00000735	ENSG00000235169	SMIM1	1:3772761-3796479	0	0.357369	0.822895	0	0.439031	0.368418
ENST00000444870	SMIM1-201	ENSG00000235169	SMIM1	1:3772787-3775982	0	0	0.69246	0	0.46769	0
ENST00000479239	LRRC47-203	ENSG00000130764	LRRC47	1:3781290-3784047	0	0	0	0.104138	0.115981	0.103642
TCONS_00021946	TCONS_00021946	ENSG00000116198	CEP104	1:3822776-3857214	0	0.026299	0.198833	0	0.104412	0.073501
ENST00000428079	CEP104-203	ENSG00000116198	CEP104	1:3839083-3857194	0	0	0	0	0	0
ENST00000625756	DFFB-212	ENSG00000169598	DFFB	1:3857267-3860490	0	0	0	0	0	0
ENST00000378209	DFFB-205	ENSG00000169598	DFFB	1:3857281-3885429	0	0.645439	0.829721	0	0.012234	0.98739
ENST00000477548	DFFB-209	ENSG00000169598	DFFB	1:3857473-3885429	0	0	0	0.041844	0.024185	0.006155
ENST00000378206	DFFB-204	ENSG00000169598	DFFB	1:3857517-3885429	0	0	0	0	0	0
ENST00000475969	DFFB-208	ENSG00000169598	DFFB	1:3857600-3885429	0	0	0	0	0.278669	0
ENST00000341385	DFFB-203	ENSG00000169598	DFFB	1:3857604-3883741	0	0	0	0	0	0
TCONS_00000760	TCONS_00000760	ENSG00000169598	DFFB	1:3867663-3885429	0	0	0	0	0	0
ENST00000461150	DFFB-206	ENSG00000169598	DFFB	1:3883507-3885429	0	0	0	0	0	0
ENST00000270708	WRAP73-201	ENSG00000116213	WRAP73	1:3630770-3650103	0.849696	1.231827	0.998152	1.335409	0.83929	0.482222
ENST00000378322	WRAP73-202	ENSG00000116213	WRAP73	1:3630767-3650058	1.173903	1.876174	1.628738	1.752569	1.834948	1.031164
TCONS_00021886	TCONS_00021886	ENSG00000116213	WRAP73	1:3630767-3650103	0.866213	0	0	0	0	0.581166
ENST00000424367	WRAP73-204	ENSG00000116213	WRAP73	1:3632213-3650026	1.602141	0	0	0	0	0.864655
ENST00000497940	WRAP73-210	ENSG00000116213	WRAP73	1:3632766-3637057	0.113893	0.61795	0.48499	0.310591	0.281962	0.974973
ENST00000469643	WRAP73-206	ENSG00000116213	WRAP73	1:3633310-3635450	0.118655	0.141805	0.089318	0.188452	0.072615	0.120446
ENST00000471223	WRAP73-207	ENSG00000116213	WRAP73	1:3631886-3639625	0.412047	0.564271	0.340937	0.546565	0.517075	0.408544
ENST00000479331	WRAP73-208	ENSG00000116213	WRAP73	1:3647246-3650061	0.195653	0.000068	0.136264	0.338806	0.121051	0.131983
ENST00000494884	WRAP73-209	ENSG00000116213	WRAP73	1:3634916-3635433	0.081281	0.157352	0.081534	0.09346	0.074924	0.248661
ENST00000378295	TP73-208	ENSG00000078900	TP73	1:3652516-3736201	0.056276	0.030872	0.015036	0.061793	0.039153	0.035191
ENST00000636250	CCDC27-203	ENSG00000162592	CCDC27	1:3746460-3757189	0.044938	0	0	0	0	0
TCONS_00021902	TCONS_00021902	ENSG00000227372	TP73-AS1	1:3735511-3747373	0.270847	0	0	0	0	0
ENST00000648526	TP73-AS1-217	ENSG00000227372	TP73-AS1	1:3735511-3745905	0.160122	0	0	0	0	0
TCONS_00021900	TCONS_00021900	ENSG00000227372	TP73-AS1	1:3735511-3746834	0.01441	0.002417	0.008094	0.006064	0.041066	0
TCONS_00021908	TCONS_00021908	ENSG00000227372	TP73-AS1	1:3735511-3747373	0.280644	0.193454	0.020323	0	0.118661	0.028376
TCONS_00021907	TCONS_00021907	ENSG00000227372	TP73-AS1	1:3735511-3747373	0.25514	0.220371	0	0	0	0.029982
ENST00000649348	TP73-AS1-224	ENSG00000227372	TP73-AS1	1:3737539-3746791	0.023415	0.007183	0	0.000852	0.026589	0.021136
ENST00000648600	TP73-AS1-219	ENSG00000227372	TP73-AS1	1:3737143-3746884	0.005609	0.000009	0.031506	0.097444	0.491003	0.002805
ENST00000452079	TP73-AS1-204	ENSG00000227372	TP73-AS1	1:3735984-3747322	0.301755	0.586649	1.020146	0.386999	0.576447	0.523903
ENST00000649413	TP73-AS1-225	ENSG00000227372	TP73-AS1	1:3739989-3746887	0.162866	0	0.107138	0.253422	0.744272	0.189561
ENST00000648935	TP73-AS1-221	ENSG00000227372	TP73-AS1	1:3739848-3743187	0.335422	0.013905	0.035316	0.354155	0.100044	0.461007
ENST00000624167	TP73-AS1-207	ENSG00000227372	TP73-AS1	1:3735601-3736588	0.358084	0.022618	0.025228	0.006373	0.742682	0.001163
ENST00000378251	LRRC47-201	ENSG00000130764	LRRC47	1:3778559-3796498	8.792636	9.242348	9.209274	9.920881	8.342894	8.726973
ENST00000462356	LRRC47-202	ENSG00000130764	LRRC47	1:3781135-3784175	0.264165	0.280502	0.256604	0.268438	0.204749	0.341724
TCONS_00000734	TCONS_00000734	ENSG00000235169	SMIM1	1:3772761-3796479	0.365729	0.325923	0.07989	0.737778	0.599342	0.376705
TCONS_00000739	TCONS_00000739	ENSG00000272153	AL365330.1	1:3783600-3796479	1.037679	0.03717	0.115401	0.210816	0.030682	0.106073
ENST00000642557	SMIM1-204	ENSG00000235169	SMIM1	1:3772761-3775908	0.719644	1.311432	0.800185	1.612764	1.136458	1.063581
TCONS_00000740	TCONS_00000740	ENSG00000272153	AL365330.1	1:3784290-3796479	0.404048	0.910445	1.011614	0.674903	1.257232	1.17673
ENST00000561886	SMIM1-203	ENSG00000235169	SMIM1	1:3772771-3775670	0.268333	0.350977	0.560103	1.359878	0.578243	1.323814
ENST00000452264	SMIM1-202	ENSG00000235169	SMIM1	1:3772825-3775388	0.225713	0.456515	0.001718	0.702716	0.006956	0.059483
ENST00000607459	AL365330.1-201	ENSG00000272153	AL365330.1	1:3785008-3785538	0.536383	0.659677	0.372879	0.664655	0.327893	0.478649
ENST00000581512	RN7SL574P-201	ENSG00000266075	RN7SL574P	1:3782815-3783111	0.044973	0.850695	0.051694	1.294729	0.122157	0.308604
ENST00000491998	DFFB-211	ENSG00000169598	DFFB	1:3857281-3885429	0.417453	0	0.04026	0.393264	0.032719	0
ENST00000468793	DFFB-207	ENSG00000169598	DFFB	1:3857460-3885429	0.329347	0.020225	0.020612	0.361797	0.499866	0.010302
ENST00000338895	DFFB-201	ENSG00000169598	DFFB	1:3857267-3885420	0.052845	0.005552	0.057097	0.009682	0.0765	0.045871
ENST00000339350	DFFB-202	ENSG00000169598	DFFB	1:3857473-3885429	0.00906	0	0.00145	0.016572	0.053453	0.012048
ENST00000481945	DFFB-210	ENSG00000169598	DFFB	1:3867663-3872545	0.347146	0.465119	0.294585	1.085748	1.113802	1.165618
ENST00000378230	CEP104-202	ENSG00000116198	CEP104	1:3812086-3857211	3.462425	4.234857	3.496462	2.882702	2.638269	2.686458
ENST00000494653	CEP104-209	ENSG00000116198	CEP104	1:3833671-3857198	4.217036	0.903715	3.834077	2.13496	2.751894	2.80441
ENST00000378223	CEP104-201	ENSG00000116198	CEP104	1:3843109-3857214	0.25851	0.202045	0.131807	0.251273	0.421142	0.211708
ENST00000438539	CEP104-204	ENSG00000116198	CEP104	1:3816149-3829306	0.174251	0.403224	0.452447	0.163589	0.349179	0.455246
ENST00000461667	CEP104-207	ENSG00000116198	CEP104	1:3822776-3829373	0.107312	0.102557	0.237291	0.73051	0.660744	0.567728
ENST00000443466	CEP104-205	ENSG00000116198	CEP104	1:3835062-3839110	0.425119	0	0.104475	0.420507	0.256255	0.067459
ENST00000460038	CEP104-206	ENSG00000116198	CEP104	1:3831091-3837136	0.256166	0.113366	0.013834	0.060184	0.048969	0.041328
ENST00000494951	CEP104-210	ENSG00000116198	CEP104	1:3839757-3847704	0.152336	0.17883	0.025726	0.344199	0.326052	0.285549
ENST00000495701	CEP104-211	ENSG00000116198	CEP104	1:3829692-3831224	0.998755	1.268318	0.612287	0.374402	0.965209	0.851127
TCONS_00021951	CEP104-OT1	ENSG00000116198	CEP104	1:3855272-3857214	0.572216	0.11577	0.098407	0.144177	1.101394	0.438294
ENST00000484420	CEP104-208	ENSG00000116198	CEP104	1:3815239-3816458	0.297172	0.560221	0.494665	0.357397	0.46361	0.321745
ENST00000378169	NPHP4-203	ENSG00000131697	NPHP4	1:5863265-5992447	0	0	0	0	0	0
ENST00000622020	NPHP4-211	ENSG00000131697	NPHP4	1:5879505-5992473	0	0	0	0.458286	0.444284	0
ENST00000655548	KCNAB2-225	ENSG00000069424	KCNAB2	1:5990927-6090419	0	0	0	0	0	0
ENST00000378111	KCNAB2-207	ENSG00000069424	KCNAB2	1:5991320-6090446	0	0	0	0	0	0.048821
ENST00000671676	KCNAB2-248	ENSG00000069424	KCNAB2	1:5992666-6101178	0	0	0	0	0	0
ENST00000658691	KCNAB2-232	ENSG00000069424	KCNAB2	1:5992671-6082218	0	0	0	0	0	0
ENST00000658883	KCNAB2-233	ENSG00000069424	KCNAB2	1:5992671-6082236	0	0	0	0	0.054722	0.053255
ENST00000653262	KCNAB2-222	ENSG00000069424	KCNAB2	1:5992711-6101178	0	0.006494	0	0	0	0
ENST00000389632	KCNAB2-208	ENSG00000069424	KCNAB2	1:5992714-6095393	0	0	0	0	0	0
ENST00000657222	KCNAB2-231	ENSG00000069424	KCNAB2	1:5992723-6018963	0	0	0	0	0	0
ENST00000341524	KCNAB2-202	ENSG00000069424	KCNAB2	1:5992753-6101190	0	0	0	0	0	0
ENST00000462676	KCNAB2-214	ENSG00000069424	KCNAB2	1:5992760-6086371	0	0	0	0	0	0
ENST00000663169	KCNAB2-238	ENSG00000069424	KCNAB2	1:6026272-6086366	0	0	0	0	0	0
ENST00000653635	KCNAB2-223	ENSG00000069424	KCNAB2	1:6026275-6101180	0	0	0	0	0	0.000064
ENST00000656198	KCNAB2-228	ENSG00000069424	KCNAB2	1:6026294-6086363	0	0	0	0	0	0
ENST00000656746	KCNAB2-230	ENSG00000069424	KCNAB2	1:6026334-6089016	0	0	0	0	0.005499	0
ENST00000655703	KCNAB2-226	ENSG00000069424	KCNAB2	1:6026361-6072788	0	0	0	0	0	0
ENST00000669250	KCNAB2-246	ENSG00000069424	KCNAB2	1:6027297-6101180	0	0	0	0	0.014502	0.017978
ENST00000164247	KCNAB2-201	ENSG00000069424	KCNAB2	1:6034283-6101179	0	0.009244	0	0.000572	0.000763	0
ENST00000668559	KCNAB2-244	ENSG00000069424	KCNAB2	1:6034677-6098213	0	0	0	0	0	0
ENST00000378092	KCNAB2-205	ENSG00000069424	KCNAB2	1:6034980-6098723	0	0	0	0	0	0.022265
ENST00000472700	KCNAB2-215	ENSG00000069424	KCNAB2	1:6035090-6086362	0	0	0	0	0	0
ENST00000662147	KCNAB2-235	ENSG00000069424	KCNAB2	1:6046114-6087511	0	0	0	0	0	0
ENST00000458166	KCNAB2-212	ENSG00000069424	KCNAB2	1:6046114-6098855	0	0	0	0	0	0
ENST00000662815	KCNAB2-237	ENSG00000069424	KCNAB2	1:6094400-6101004	0	0	0.000003	0.089279	0.028779	0.002002
ENST00000671076	KCNAB2-247	ENSG00000069424	KCNAB2	1:6094483-6101187	0	0	0	0	0	0
ENST00000428161	KCNAB2-209	ENSG00000069424	KCNAB2	1:6026013-6099119	0.107482	0.419122	0.173156	0.075123	0.154863	0.209216
ENST00000378083	KCNAB2-204	ENSG00000069424	KCNAB2	1:6045921-6101179	0.093762	0.039137	0.0935	0.062241	0.077015	0.053158
ENST00000378097	KCNAB2-206	ENSG00000069424	KCNAB2	1:5992262-6101193	0.051829	0.088891	0.022677	0.016078	0	0
ENST00000666163	KCNAB2-242	ENSG00000069424	KCNAB2	1:5992639-6101188	0.544124	0.549268	0.820457	0.527515	0.486776	0.053608
ENST00000352527	KCNAB2-203	ENSG00000069424	KCNAB2	1:6026163-6101178	0.452423	0.590766	0.919107	0.55615	0.481276	0.507963
ENST00000602612	KCNAB2-219	ENSG00000069424	KCNAB2	1:6026320-6098561	0.084793	0.115748	0	0	0	0
ENST00000481789	KCNAB2-217	ENSG00000069424	KCNAB2	1:6026327-6101099	1.600134	0.437095	0.375632	0.237809	0.085585	0.416272
ENST00000665338	KCNAB2-241	ENSG00000069424	KCNAB2	1:6026345-6101102	0.310172	0.379025	0.447951	0.308354	0.284735	0.293866
ENST00000662363	KCNAB2-236	ENSG00000069424	KCNAB2	1:6065753-6100023	0.026458	0.027553	0.022927	0.119948	0.042598	0.097129
ENST00000654144	KCNAB2-224	ENSG00000069424	KCNAB2	1:5992731-6098508	0.235569	0.413805	0	0.44905	0.367573	0.312023
ENST00000661248	KCNAB2-234	ENSG00000069424	KCNAB2	1:6026276-6091169	0.187489	0.182258	0.125043	0	0.169951	0
ENST00000668706	KCNAB2-245	ENSG00000069424	KCNAB2	1:5992711-6089051	0.010246	0	0	0.042316	0.035332	0
ENST00000445501	KCNAB2-211	ENSG00000069424	KCNAB2	1:5992703-6089007	0.045538	0.012554	0.047588	0	0.027908	0.04504
ENST00000652911	KCNAB2-221	ENSG00000069424	KCNAB2	1:6094316-6101180	0.094993	0.000154	0.00524	0	0.001199	0.058451
ENST00000666299	KCNAB2-243	ENSG00000069424	KCNAB2	1:6026345-6086363	0.001027	0.23998	0.00117	0.020073	0.019936	0.000988
ENST00000663419	KCNAB2-239	ENSG00000069424	KCNAB2	1:6090296-6096700	0.21132	1.261893	0.60633	0.434723	1.149295	0.6217
ENST00000652845	KCNAB2-220	ENSG00000069424	KCNAB2	1:6026347-6082816	0.149329	0.140475	0.161224	0.275404	0.149444	0.226885
ENST00000478098	KCNAB2-216	ENSG00000069424	KCNAB2	1:5992706-6073847	0.027983	0.017311	0	0	0	0
ENST00000656607	KCNAB2-229	ENSG00000069424	KCNAB2	1:6087501-6092187	0.82305	0.457059	0.43695	0.246621	0.617638	0.338236
ENST00000435937	KCNAB2-210	ENSG00000069424	KCNAB2	1:5992685-6074791	0.341815	0.619216	0.251947	0.364172	0.150057	0.362821
ENST00000663671	KCNAB2-240	ENSG00000069424	KCNAB2	1:6073415-6087511	0.004846	0.013614	0.188782	0.017098	0.312601	0.003319
ENST00000459822	KCNAB2-213	ENSG00000069424	KCNAB2	1:6035917-6041762	0.381131	0.327479	0	0.121197	0.474891	0.438228
ENST00000493807	KCNAB2-218	ENSG00000069424	KCNAB2	1:5992693-6007660	0.037103	0	0	0.210738	0	0.088167
TCONS_00000821	KCNAB2-OT1	ENSG00000069424	KCNAB2	1:5935700-6009179	0.582705	0.402487	0.342503	0.688362	0.318408	0.687796
TCONS_00000825	KCNAB2-OT2	ENSG00000069424	KCNAB2	1:5992262-5996369	0.475851	0.033942	0.364948	0.154597	0.344901	0.125416
ENST00000655748	KCNAB2-227	ENSG00000069424	KCNAB2	1:5992675-6018968	0.196446	0.092085	0.18551	0.428848	0.251626	0.284269
ENST00000489180	NPHP4-209	ENSG00000131697	NPHP4	1:5862813-5992473	0.061976	0.056714	0.042034	0.022127	0.090281	0.070275
ENST00000378156	NPHP4-201	ENSG00000131697	NPHP4	1:5862811-5992425	1.879664	0.992368	2.104846	2.395753	1.222406	2.532476
ENST00000478423	NPHP4-208	ENSG00000131697	NPHP4	1:5862811-5992424	0.133836	1.170759	0.003699	0.260399	1.725146	0.00651
ENST00000466897	NPHP4-205	ENSG00000131697	NPHP4	1:5886495-5905324	0.082328	0.193259	0.150027	0.111582	0.166492	0.405981
ENST00000468253	NPHP4-206	ENSG00000131697	NPHP4	1:5867082-5873841	0.179254	0.212728	0.228922	0.194397	0.130052	0.328901
ENST00000378161	NPHP4-202	ENSG00000131697	NPHP4	1:5862811-5868375	0.145222	0.12147	0.133927	0.10554	0.216596	0.160212
ENST00000460696	NPHP4-204	ENSG00000131697	NPHP4	1:5862811-5867652	0.10318	0.254633	0.259241	0.057931	0.120406	0.128042
ENST00000506941	NPHP4-210	ENSG00000131697	NPHP4	1:5874905-5877466	0.500937	0.062265	0.020295	0.101057	0.393525	0.378617
ENST00000470763	NPHP4-207	ENSG00000131697	NPHP4	1:5876879-5882849	0.46252	0.322761	0.592761	0.708431	0.450886	0.63229
ENST00000475121	CHD5-204	ENSG00000116254	CHD5	1:6105081-6106772	0	0	0	0	0	0
ENST00000377999	CHD5-202	ENSG00000116254	CHD5	1:6105083-6131739	0	0	0.000149	0	0	0
ENST00000496404	CHD5-206	ENSG00000116254	CHD5	1:6105091-6180023	0	0	0	0	0	0
ENST00000484532	AL031847.2-201	ENSG00000285629	AL031847.2	1:6159430-6197757	0	0	0	0	0.045059	0
TCONS_00022046	TCONS_00022046	ENSG00000116251	RPL22	1:6185020-6213589	0	0	0.065328	0	0	4.90087
ENST00000471204	RPL22-205	ENSG00000116251	RPL22	1:6186692-6209244	0	0	0.00554	0	0	0
ENST00000465387	RPL22-204	ENSG00000116251	RPL22	1:6186723-6199553	0	0	0	1.692114	0	0
ENST00000455744	AL031847.1-201	ENSG00000226944	AL031847.1	1:6204840-6205780	0	0	0.007151	0.008382	0	0
ENST00000495791	ICMT-204	ENSG00000116237	ICMT	1:6221898-6223502	0	0	0	0	0	0
ENST00000262450	CHD5-201	ENSG00000116254	CHD5	1:6101787-6180321	0.41627	0.405021	0.404354	0.121093	0.181936	0.141641
ENST00000462991	CHD5-203	ENSG00000116254	CHD5	1:6105081-6144104	0.02228	0	0.009007	0	0	0.020973
ENST00000491020	CHD5-205	ENSG00000116254	CHD5	1:6125534-6128542	0.071139	0	0	0	0	0
TCONS_00022045	TCONS_00022045	ENSG00000116251	RPL22	1:6185020-6213589	0.238849	0.691222	0.207357	0.237933	0.458395	3.671003
TCONS_00022052	TCONS_00022052	ENSG00000226944	AL031847.1	1:6204840-6209507	0.487494	0.296817	1.242823	0.637183	0.34452	0.088734
ENST00000465335	RPL22-203	ENSG00000116251	RPL22	1:6192930-6209389	0.029305	0	0.023018	0.046391	0.126496	0.075198
ENST00000234875	RPL22-201	ENSG00000116251	RPL22	1:6185020-6199595	19.282766	19.270861	15.189091	27.66194	27.140125	0.950778
ENST00000497965	RPL22-207	ENSG00000116251	RPL22	1:6186615-6200842	2.003657	1.610479	0	3.095074	2.558822	17.926241
ENST00000462296	RPL22-202	ENSG00000116251	RPL22	1:6192927-6203494	0.067167	0.1314	0.757279	0.322164	0.181083	0.078352
TCONS_00022053	TCONS_00022053	ENSG00000226944	AL031847.1	1:6205183-6208346	0.652601	0.313211	0.74428	0.60322	0.338258	0.482654
ENST00000480661	RPL22-206	ENSG00000116251	RPL22	1:6186575-6199563	0.402864	0.551044	6.085168	1.455049	1.025109	0.187729
ENST00000377939	RNF207-201	ENSG00000158286	RNF207	1:6206119-6221299	2.010428	1.958135	2.127799	1.4411	2.055087	1.940515
ENST00000496676	RNF207-209	ENSG00000158286	RNF207	1:6208860-6220805	0.504231	0.452138	0.762327	0.281907	0.459955	0.43771
ENST00000485539	RNF207-206	ENSG00000158286	RNF207	1:6208618-6210900	3.803995	3.512895	2.738203	3.096484	2.841264	3.363685
ENST00000466994	RNF207-203	ENSG00000158286	RNF207	1:6205475-6208307	2.655884	2.431254	2.897535	2.897891	2.098925	2.657195
ENST00000492476	RNF207-207	ENSG00000158286	RNF207	1:6211035-6212836	2.068522	0.878658	1.465153	3.255133	3.019199	0.641838
ENST00000483336	RNF207-204	ENSG00000158286	RNF207	1:6212738-6219343	0.248603	0.780264	0.753242	0.975415	0.643224	1.808339
ENST00000484435	RNF207-205	ENSG00000158286	RNF207	1:6206129-6207564	0.756252	0.335721	0.338307	0.184162	0.588823	0.372833
ENST00000463453	RNF207-202	ENSG00000158286	RNF207	1:6210902-6212053	0.424655	0.742112	0.02863	0	0	0
ENST00000496329	RNF207-208	ENSG00000158286	RNF207	1:6210938-6211916	1.140604	1.544843	2.230031	1.083943	1.269674	1.985997
ENST00000441724	LINC00337-202	ENSG00000225077	LINC00337	1:6236240-6238940	0.17681	0.030074	0.044269	0.077274	0.027868	0.074686
TCONS_00000889	TCONS_00000889	ENSG00000225077	LINC00337	1:6233577-6236033	1.296128	1.579219	1.252742	1.914428	0.737047	0.832936
ENST00000650463	LINC00337-203	ENSG00000225077	LINC00337	1:6234692-6239408	0.049926	0.145042	0.122582	0.065606	0.168007	0.08217
ENST00000429480	LINC00337-201	ENSG00000225077	LINC00337	1:6237771-6239444	0.015869	0.01442	0.025923	0.08219	0.035549	0.017605
ENST00000489498	ICMT-203	ENSG00000116237	ICMT	1:6223491-6235972	0.547366	0.374827	0.495133	0.758986	0.215115	0.647533
ENST00000343813	ICMT-201	ENSG00000116237	ICMT	1:6221193-6235964	9.212584	9.634563	9.838602	8.080223	9.200421	8.527357
ENST00000474756	ICMT-202	ENSG00000116237	ICMT	1:6224599-6235972	1.216341	0.458168	0.7992	0.841265	0.834355	0.201234
ENST00000351136	TAS1R1-202	ENSG00000173662	TAS1R1	1:6555309-6579626	0	0	0	0	0	0
ENST00000411823	TAS1R1-203	ENSG00000173662	TAS1R1	1:6570941-6579426	0	0	0	0	0	0
ENST00000415267	TAS1R1-204	ENSG00000173662	TAS1R1	1:6570941-6579426	0	0	0	0	0	0
ENST00000333172	TAS1R1-201	ENSG00000173662	TAS1R1	1:6555307-6579755	0.030203	0	0.042367	0	0.024862	0.043696
TCONS_00022062	TCONS_00022062	ENSG00000097021	ACOT7	1:6264269-6295504	0	0	0	0	0	0
ENST00000377845	ACOT7-203	ENSG00000097021	ACOT7	1:6264273-6360707	0	0.045218	0.033013	0	0	0.016156
ENST00000377860	ACOT7-205	ENSG00000097021	ACOT7	1:6264273-6393361	0	0	0	0	0	0
ENST00000418124	ACOT7-206	ENSG00000097021	ACOT7	1:6264273-6393361	0	0	0.050466	0	0.032161	0
ENST00000473466	ACOT7-207	ENSG00000097021	ACOT7	1:6281130-6352249	0	0	0	0	0	0.001082
ENST00000481175	ACOT7-208	ENSG00000097021	ACOT7	1:6281253-6295504	0	0	0	0	0	0
ENST00000377836	HES2-202	ENSG00000069812	HES2	1:6413000-6419903	0	0.321807	0.188378	0	0.25045	0.592208
ENST00000471190	HES2-204	ENSG00000069812	HES2	1:6413050-6416631	0	0	0	0	0	0
TCONS_00022085	TCONS_00022085	ENSG00000069812	HES2	1:6415232-6424670	0	0	0	0	0	0
ENST00000487437	HES2-205	ENSG00000069812	HES2	1:6418414-6419907	0	0	0	0	0	0
ENST00000585139	MIR4252-201	ENSG00000265392	MIR4252	1:6429834-6429896	0	0	0	0	0	0
ENST00000633651	ESPN-214	ENSG00000187017	ESPN	1:6437300-6440797	0	0	0	0	0	0
ENST00000632142	ESPN-210	ENSG00000187017	ESPN	1:6437568-6440822	0	0	0	0	0	0
ENST00000418286	ESPN-202	ENSG00000187017	ESPN	1:6440378-6445757	0	0	0	0	0	0
ENST00000419034	AL031848.1-201	ENSG00000231868	AL031848.1	1:6443034-6447006	0	0	0	0	0	0
ENST00000632803	ESPN-212	ENSG00000187017	ESPN	1:6447331-6449056	0	0	0	0	0	0
ENST00000632593	ESPN-211	ENSG00000187017	ESPN	1:6447351-6449037	0	0	0	0	0	0
ENST00000416731	ESPN-201	ENSG00000187017	ESPN	1:6448043-6460398	0	0	0	0.124166	0.030444	0
ENST00000461727	ESPN-204	ENSG00000187017	ESPN	1:6448043-6460399	0	0.039378	0	0.038219	0	0
ENST00000475228	ESPN-206	ENSG00000187017	ESPN	1:6448467-6460052	0	0	0	0	0	0
ENST00000478323	ESPN-209	ENSG00000187017	ESPN	1:6448520-6448958	0	0	0	0	0	0
ENST00000633239	ESPN-213	ENSG00000187017	ESPN	1:6449055-6460926	0	0	0.002709	0	0	0
ENST00000475479	ESPN-207	ENSG00000187017	ESPN	1:6450374-6451949	0	0	0	0	0	0
ENST00000636644	ESPN-216	ENSG00000187017	ESPN	1:6451317-6457263	0	0	0	0	0	0.143256
ENST00000434576	ESPN-203	ENSG00000187017	ESPN	1:6451658-6461367	0	0	0	0	0	0
ENST00000477679	ESPN-208	ENSG00000187017	ESPN	1:6451717-6460405	0	0	0	0.039434	0	0
ENST00000468561	ESPN-205	ENSG00000187017	ESPN	1:6460508-6461367	0	0	0	0	0	0
ENST00000377782	TNFRSF25-205	ENSG00000215788	TNFRSF25	1:6461151-6466175	0	0	0	0	0	0
ENST00000480393	TNFRSF25-213	ENSG00000215788	TNFRSF25	1:6461151-6466175	0	0	0	0	0.116128	0
ENST00000485036	TNFRSF25-215	ENSG00000215788	TNFRSF25	1:6461151-6466175	0	0.000328	0	0	0	0
ENST00000356876	TNFRSF25-204	ENSG00000215788	TNFRSF25	1:6461151-6466195	0	0.051906	0	0	0	0
ENST00000351959	TNFRSF25-203	ENSG00000215788	TNFRSF25	1:6461204-6466175	0	0	0	0	0	0
ENST00000348333	TNFRSF25-201	ENSG00000215788	TNFRSF25	1:6461434-6466107	0	0	0	0	0	0
ENST00000351748	TNFRSF25-202	ENSG00000215788	TNFRSF25	1:6461434-6466107	0	0	0	0	0	0
ENST00000414040	TNFRSF25-206	ENSG00000215788	TNFRSF25	1:6461434-6466107	0	0	0	0	0	0
ENST00000502588	TNFRSF25-216	ENSG00000215788	TNFRSF25	1:6461434-6466107	0	0	0	0	0	0
ENST00000502730	TNFRSF25-217	ENSG00000215788	TNFRSF25	1:6461434-6466107	0	0	0	0	0	0
ENST00000510563	TNFRSF25-218	ENSG00000215788	TNFRSF25	1:6461434-6466107	0	0	0	0	0	0
ENST00000453260	TNFRSF25-207	ENSG00000215788	TNFRSF25	1:6461480-6463347	0	0.444199	0.679338	0	0	0.556334
ENST00000475730	TNFRSF25-212	ENSG00000215788	TNFRSF25	1:6461756-6462607	0	0.071369	0.005386	0.018976	0	0.035691
ENST00000469691	TNFRSF25-210	ENSG00000215788	TNFRSF25	1:6461994-6465272	0	0	0.162569	0	0	0
ENST00000481401	TNFRSF25-214	ENSG00000215788	TNFRSF25	1:6462637-6465630	0	0	0	0	0	0
ENST00000461703	TNFRSF25-209	ENSG00000215788	TNFRSF25	1:6463536-6466107	0	0	0	0	0	0
ENST00000453341	TNFRSF25-208	ENSG00000215788	TNFRSF25	1:6464111-6466099	0	0	0	0	0	0
ENST00000515145	TNFRSF25-220	ENSG00000215788	TNFRSF25	1:6464567-6465858	0	0	0	0	0	0
ENST00000535355	PLEKHG5-211	ENSG00000171680	PLEKHG5	1:6466092-6485469	0	0	0	0	0	0
ENST00000400913	PLEKHG5-207	ENSG00000171680	PLEKHG5	1:6466092-6485954	0	0	0	0	0	0
ENST00000537245	PLEKHG5-212	ENSG00000171680	PLEKHG5	1:6466092-6497096	0	0.000095	0	0.000797	0.009313	0.005128
ENST00000377748	PLEKHG5-206	ENSG00000171680	PLEKHG5	1:6466092-6520009	0	0.008008	0.049962	0.018803	0.023424	0.019277
ENST00000377725	PLEKHG5-202	ENSG00000171680	PLEKHG5	1:6467122-6490570	0	0	0	0	0	0
ENST00000377740	PLEKHG5-205	ENSG00000171680	PLEKHG5	1:6467122-6520061	0	0	0	0	0	0
ENST00000639593	PLEKHG5-213	ENSG00000171680	PLEKHG5	1:6496493-6506158	0	0.129045	0	0	0	0
ENST00000377893	GPR153-201	ENSG00000158292	GPR153	1:6247353-6261098	0.459507	0.864151	1.155137	0.79137	1.229227	0.499403
TCONS_00022058	TCONS_00022058	ENSG00000158292	GPR153	1:6247134-6252004	0.886047	0.388045	0.472442	0.09559	0.44147	0.874294
TCONS_00022059	TCONS_00022059	ENSG00000158292	GPR153	1:6247134-6252025	0.802992	0.831035	0.543431	0.650292	0.123574	0.150915
ENST00000545482	ACOT7-209	ENSG00000097021	ACOT7	1:6264273-6393766	14.75677	11.419079	10.383741	15.806352	5.480007	10.107132
ENST00000377855	ACOT7-204	ENSG00000097021	ACOT7	1:6264273-6385813	6.747446	7.254549	12.119013	0.214999	10.882406	7.043726
ENST00000361521	ACOT7-201	ENSG00000097021	ACOT7	1:6264273-6394391	1.140686	3.45397	0.106505	0.140516	0.122331	0.117403
ENST00000377842	ACOT7-202	ENSG00000097021	ACOT7	1:6264273-6359344	0.327918	0.128854	0.451891	0.223897	0.281394	0.152385
ENST00000608083	ACOT7-210	ENSG00000097021	ACOT7	1:6264269-6393361	0.001213	0.545881	0.000686	0.001247	1.14981	0.000807
TCONS_00022063	TCONS_00022063	ENSG00000097021	ACOT7	1:6264269-6295504	0.055509	0.041497	0.150156	0.014806	0	0.058273
TCONS_00000896	TCONS_00000896	ENSG00000271746	AL031848.2	1:6264294-6394391	1.536923	1.71147	1.363798	1.050402	1.187568	1.231469
ENST00000607670	AL031848.2-201	ENSG00000271746	AL031848.2	1:6393555-6394391	0.136782	0.070312	0.689286	0.563233	0.934281	0.057526
ENST00000377834	HES2-201	ENSG00000069812	HES2	1:6415232-6419919	0.513311	0.632578	0.769886	0.540791	0.654127	0.695969
ENST00000377837	HES2-203	ENSG00000069812	HES2	1:6412418-6424670	0.148042	0.050991	0	0.08287	0.052676	0.102595
ENST00000489730	HES2-206	ENSG00000069812	HES2	1:6418849-6419917	0.363966	0	0.282695	0.449451	0.130153	0.158637
ENST00000645284	ESPN-217	ENSG00000187017	ESPN	1:6424776-6460944	0.023562	0	0.03551	0	0.057529	0.068101
ENST00000636330	ESPN-215	ENSG00000187017	ESPN	1:6424788-6456671	0.070436	0.0059	0.031939	0.085359	0.050782	0.097272
ENST00000400915	PLEKHG5-208	ENSG00000171680	PLEKHG5	1:6467122-6497390	0.291533	0.477238	0	0.185118	0.102475	0.220575
ENST00000377732	PLEKHG5-204	ENSG00000171680	PLEKHG5	1:6467122-6496696	0.072179	0.650859	0	0.110788	0	0.323077
ENST00000340850	PLEKHG5-201	ENSG00000171680	PLEKHG5	1:6466092-6490580	0.01729	0.011064	0.025101	0.025229	0.012164	0.015192
ENST00000377728	PLEKHG5-203	ENSG00000171680	PLEKHG5	1:6467122-6491700	0.00077	0	0	0	0	0.219973
ENST00000489097	PLEKHG5-210	ENSG00000171680	PLEKHG5	1:6466092-6477588	0.5217	0.008203	0.376033	0.752897	0.621092	0.380981
ENST00000487949	PLEKHG5-209	ENSG00000171680	PLEKHG5	1:6467122-6471583	0.548197	1.152618	1.589889	0.577561	1.757036	0.293524
ENST00000647810	TNFRSF25-221	ENSG00000215788	TNFRSF25	1:6460786-6465470	0.016734	0.03644	0	0.1052	0.143175	0.220429
ENST00000513135	TNFRSF25-219	ENSG00000215788	TNFRSF25	1:6461151-6466099	0.395552	0.167601	0.194752	0.253462	0.073247	0.183688
ENST00000473343	TNFRSF25-211	ENSG00000215788	TNFRSF25	1:6461151-6463622	0.101768	0.169195	0.057679	0.677535	0.423714	0.054384
ENST00000517213	RNU6-731P-201	ENSG00000253022	RNU6-731P	1:6540854-6540964	0	0	0	0	0	0
ENST00000456162	AL591866.1-201	ENSG00000229519	AL591866.1	1:6547905-6548619	0	0.106705	0	0.033908	0	0
ENST00000377705	NOL9-201	ENSG00000162408	NOL9	1:6521347-6554513	1.090246	0.949618	2.082801	1.909749	2.434247	1.149256
ENST00000464383	NOL9-204	ENSG00000162408	NOL9	1:6531995-6545017	0.418362	0.356246	0.227235	0.291012	0.548111	0.56264
TCONS_00022125	TCONS_00022125	ENSG00000162408	NOL9	1:6521347-6529396	1.740208	1.890783	0.299607	0.608956	0.69966	1.939784
ENST00000464665	NOL9-205	ENSG00000162408	NOL9	1:6549362-6554500	0.431706	0	0	0	0	0
ENST00000462798	NOL9-203	ENSG00000162408	NOL9	1:6532229-6533385	0.38812	0.490428	0.468674	0.04786	0.429228	0.508387
ENST00000460777	NOL9-202	ENSG00000162408	NOL9	1:6549256-6550488	0.111824	0.579985	0.656192	0.40306	0.501927	0.260806
ENST00000488936	ZBTB48-207	ENSG00000204859	ZBTB48	1:6580088-6588105	0	0	0	0	0	0
ENST00000466813	ZBTB48-204	ENSG00000204859	ZBTB48	1:6587256-6589160	0	0	0	0	0	0
ENST00000377674	ZBTB48-202	ENSG00000204859	ZBTB48	1:6579994-6589280	0.912743	0.431414	0.149106	0.23206	1.864459	1.125349
ENST00000482360	ZBTB48-206	ENSG00000204859	ZBTB48	1:6585302-6589280	1.281522	1.637847	1.697002	2.205139	2.189442	0.901531
ENST00000319084	ZBTB48-201	ENSG00000204859	ZBTB48	1:6580001-6582299	1.037551	2.159591	1.908742	2.145494	0.536987	0.396642
ENST00000435905	ZBTB48-203	ENSG00000204859	ZBTB48	1:6580017-6582245	0.907715	0.448275	0.776402	0.899138	0	0.820603
ENST00000498342	ZBTB48-208	ENSG00000204859	ZBTB48	1:6586207-6589280	0.221098	0.483004	0.188199	0.159806	0.198202	0.572507
ENST00000466941	ZBTB48-205	ENSG00000204859	ZBTB48	1:6588687-6589280	0.258925	0.190641	0.358321	0.152147	0.184376	0.157628
ENST00000442889	CAMTA1-DT-201	ENSG00000237436	CAMTA1-DT	1:6783892-6784843	0	0.22816	0	0	0.22392	0
TCONS_00022161	TCONS_00022161	ENSG00000237436	CAMTA1-DT	1:6783812-6785013	0.981623	0.635982	0.546067	0.768358	0.846482	0.959442
ENST00000467612	KLHL21-204	ENSG00000162413	KLHL21	1:6593193-6614560	0	0	0	0	0	0
ENST00000496707	KLHL21-205	ENSG00000162413	KLHL21	1:6593381-6599816	0	0	0.011669	0	0	0.035775
ENST00000463043	KLHL21-203	ENSG00000162413	KLHL21	1:6594081-6614607	0	0	0	0	0	0.161402
ENST00000495385	PHF13-202	ENSG00000116273	PHF13	1:6613762-6622645	0	0	0	0	0	0
ENST00000484669	THAP3-206	ENSG00000041988	THAP3	1:6625198-6633273	0	0	0	0	0	0
ENST00000451196	DNAJC11-204	ENSG00000007923	DNAJC11	1:6634168-6681037	0	0	0	0	0	0
ENST00000294401	DNAJC11-201	ENSG00000007923	DNAJC11	1:6635113-6701924	0	0	0	0	0.367262	0
ENST00000473993	DNAJC11-210	ENSG00000007923	DNAJC11	1:6645876-6701822	0	0	0.239786	0	0	0
ENST00000377658	KLHL21-201	ENSG00000162413	KLHL21	1:6590724-6602869	6.139677	6.346994	7.664585	4.61626	4.366846	5.441065
ENST00000377663	KLHL21-202	ENSG00000162413	KLHL21	1:6590724-6603001	2.412658	2.151473	0.905297	1.217429	1.533585	0.991353
ENST00000610898	KLHL21-206	ENSG00000162413	KLHL21	1:6593205-6603684	0.019636	0	0	0	0	0
ENST00000377648	PHF13-201	ENSG00000116273	PHF13	1:6613731-6624030	7.728449	6.883468	6.184587	5.20356	5.416378	6.013141
TCONS_00022146	KLHL21-OT1	ENSG00000162413	KLHL21	1:6613747-6622748	0.652046	0.755541	0.767853	0.3335	0.357696	0.440942
TCONS_00000947	TCONS_00000947	ENSG00000041988	THAP3	1:6624866-6635920	0.013752	0.512645	0.110934	0.055311	0	0.016936
ENST00000054650	THAP3-201	ENSG00000041988	THAP3	1:6624866-6633565	0.723433	0	0	0	1.119005	1.86488
ENST00000487819	THAP3-208	ENSG00000041988	THAP3	1:6625225-6633121	0	0	0	0	0.762251	0
ENST00000307896	THAP3-202	ENSG00000041988	THAP3	1:6625181-6633368	1.545694	0	1.514132	2.38018	0.974217	0
ENST00000377627	THAP3-203	ENSG00000041988	THAP3	1:6625192-6635586	0.002473	0	0	0.00922	0.021709	0.024085
ENST00000472925	THAP3-204	ENSG00000041988	THAP3	1:6625230-6633051	1.219637	1.307463	0.939389	0.978652	1.16175	1.519297
ENST00000484676	THAP3-207	ENSG00000041988	THAP3	1:6625171-6628519	0.398596	0.289874	0.59908	0.088663	0.43049	0.369436
ENST00000480647	THAP3-205	ENSG00000041988	THAP3	1:6628395-6630326	0.141464	0.219194	0.194408	1.096029	0.141219	0.369028
ENST00000377577	DNAJC11-202	ENSG00000007923	DNAJC11	1:6634170-6701816	6.029996	4.042664	5.232028	2.27823	2.363228	4.506843
ENST00000426784	DNAJC11-203	ENSG00000007923	DNAJC11	1:6645800-6701802	0.224973	0.224059	0.218424	0.229586	0.424159	0.250432
ENST00000465508	DNAJC11-206	ENSG00000007923	DNAJC11	1:6634168-6645057	0.297381	0.18834	0.124942	1.382858	0.304724	0.067802
ENST00000472414	DNAJC11-209	ENSG00000007923	DNAJC11	1:6637301-6645112	0.299021	0	0	0.583727	0	0
TCONS_00022148	TCONS_00022148	ENSG00000007923	DNAJC11	1:6634168-6639086	0.139355	0.368562	0.155621	1.655396	0.213879	0.173555
ENST00000485073	DNAJC11-211	ENSG00000007923	DNAJC11	1:6653809-6701804	0.768299	0.366941	0.290336	0.593628	0.507374	0.578905
ENST00000460594	DNAJC11-205	ENSG00000007923	DNAJC11	1:6654108-6701823	0.29466	0.365941	0.241925	0.52992	0.425974	0.342263
ENST00000465911	DNAJC11-207	ENSG00000007923	DNAJC11	1:6670461-6701819	0.112056	0.109399	0.021385	0.290521	0.333315	0.228241
ENST00000469318	DNAJC11-208	ENSG00000007923	DNAJC11	1:6652914-6668210	0.07622	0.107673	0.063892	0.014632	0.141077	0.06997
ENST00000054666	VAMP3-201	ENSG00000049245	VAMP3	1:7771296-7781432	19.29846	23.70289	21.531921	17.197672	17.269623	18.118013
ENST00000470357	VAMP3-202	ENSG00000049245	VAMP3	1:7772707-7779806	2.092903	1.750427	2.521412	1.399334	1.979144	1.074472
ENST00000487194	VAMP3-203	ENSG00000049245	VAMP3	1:7777097-7778169	0.634475	0.710145	1.037623	0.69931	0.539716	0.468215
ENST00000602406	Z98884.2-201	ENSG00000269925	Z98884.2	1:7776383-7776775	0.797999	0.635287	1.092216	1.114519	1.197013	1.039757
ENST00000557126	CAMTA1-216	ENSG00000171735	CAMTA1	1:6785491-6887865	0	0	0	0	0	0.378662
ENST00000467404	CAMTA1-205	ENSG00000171735	CAMTA1	1:6785518-6872019	0	0	0.859212	0.050568	0.020868	0
ENST00000486138	CAMTA1-212	ENSG00000171735	CAMTA1	1:6806988-6871858	0	0	0	0	0	0
ENST00000482934	CAMTA1-211	ENSG00000171735	CAMTA1	1:6825110-6888188	0	0.146979	0.00822	0	0	0
ENST00000470648	CAMTA1-206	ENSG00000171735	CAMTA1	1:6853048-6888193	0	0	0.052046	0.116492	0.072591	0
ENST00000472283	CAMTA1-207	ENSG00000171735	CAMTA1	1:6853095-6872045	0	0	0	0	0	0.009436
ENST00000467267	CAMTA1-204	ENSG00000171735	CAMTA1	1:6874056-6887842	0	0	0	0	0	0
ENST00000456701	AL512330.1-201	ENSG00000237365	AL512330.1	1:7008376-7014279	0	0	0	0	0	0
ENST00000384328	RNU1-8P-201	ENSG00000207056	RNU1-8P	1:7219360-7219524	0	0	0	0	0	0.115489
ENST00000618051	Z97987.1-201	ENSG00000237728	Z97987.1	1:7382487-7389754	0	0	0	0	0	0
ENST00000411708	Z97987.1-202	ENSG00000237728	Z97987.1	1:7388183-7389419	0	0.079878	0	0	0	0
ENST00000440032	AL365194.1-201	ENSG00000225126	AL365194.1	1:7441096-7441554	0	0	0	0	0	0
ENST00000602640	AL359881.3-201	ENSG00000270171	AL359881.3	1:7693124-7694844	0	0.071036	0.045362	0.026631	0	0
TCONS_00022171	TCONS_00022171	ENSG00000269978	AL359881.1	1:7700574-7702501	0	0.185818	0.161562	0.108165	0	0.540594
ENST00000495233	CAMTA1-215	ENSG00000171735	CAMTA1	1:7736408-7767856	0	0	0	0	0	0
ENST00000490905	CAMTA1-214	ENSG00000171735	CAMTA1	1:7744914-7767856	0	0	0	0	0	0
ENST00000476864	CAMTA1-210	ENSG00000171735	CAMTA1	1:7744961-7766522	0	0	0	0	0	0
TCONS_00022163	TCONS_00022163	ENSG00000227950	AL590128.1	1:6785553-6887712	0.82306	0.114792	0.096953	0	0.130742	0.156506
ENST00000433407	AL590128.1-201	ENSG00000227950	AL590128.1	1:6834333-6834618	0.145947	0	0	0	0	0
ENST00000602973	AL359881.2-201	ENSG00000270035	AL359881.2	1:7698303-7698872	0.240926	0.090796	0.384255	0	0.391199	0
ENST00000303635	CAMTA1-201	ENSG00000171735	CAMTA1	1:6785454-7769706	0.190144	0.168388	0.181467	0.119943	0.17101	0.125127
ENST00000461311	CAMTA1-202	ENSG00000171735	CAMTA1	1:6785552-6887787	0.36074	0.798473	1.221634	1.076937	0.325673	2.980462
TCONS_00000965	TCONS_00000965	ENSG00000171735	CAMTA1	1:6785454-7250318	0.106053	0.113433	0.097018	0	0.15144	0.266389
ENST00000473578	CAMTA1-208	ENSG00000171735	CAMTA1	1:6785480-6872038	5.548469	6.663378	4.321812	4.209008	8.108946	3.923121
ENST00000476163	CAMTA1-209	ENSG00000171735	CAMTA1	1:6785464-6888201	1.499022	0.872787	0.398523	1.124128	0.876599	0.283396
TCONS_00000964	TCONS_00000964	ENSG00000171735	CAMTA1	1:6785454-7092126	0.110303	0.071871	0.210527	0.12125	0.179619	0.071003
ENST00000461580	CAMTA1-203	ENSG00000171735	CAMTA1	1:6853052-6888150	0.024839	0.02819	0	0.028407	0	0
ENST00000490738	CAMTA1-213	ENSG00000171735	CAMTA1	1:6785454-6872053	1.857323	0.134333	0.688801	0.510757	0.264547	0.053675
TCONS_00000977	CAMTA1-OT1	ENSG00000171735	CAMTA1	1:6872601-6888201	0.880847	1.211332	0.504391	0.420542	0.807706	0.649476
ENST00000427317	CAMTA1-IT1-201	ENSG00000237402	CAMTA1-IT1	1:7368942-7370270	0.100636	0.00856	0	0.020091	0	0
TCONS_00022172	TCONS_00022172	ENSG00000269978	AL359881.1	1:7700574-7702574	0.227394	0	0	0.040473	0.311265	0.155787
ENST00000602916	AL359881.1-201	ENSG00000269978	AL359881.1	1:7700704-7700970	0.848496	0	0.037523	0.086401	0.014805	0.30116
ENST00000377507	TNFRSF9-201	ENSG00000049249	TNFRSF9	1:7919847-7940866	0	0	0	0	0	0
ENST00000474475	TNFRSF9-202	ENSG00000049249	TNFRSF9	1:7921800-7935100	0	0	0	0	0	0
TCONS_00022196	TCONS_00022196	ENSG00000049249	TNFRSF9	1:7931998-7943165	0	0	0.481582	0.110652	0.063765	0
ENST00000492571	TNFRSF9-203	ENSG00000049249	TNFRSF9	1:7933127-7938304	0	0	0	0	0	0
ENST00000603760	AL009183.1-201	ENSG00000270330	AL009183.1	1:7942372-7942726	0	0	0	0	0	0
ENST00000615230	TNFRSF9-204	ENSG00000049249	TNFRSF9	1:7915894-7943165	0.536607	0.481797	0.339592	0.293517	0.362833	0.21988
TCONS_00022197	TCONS_00022197	ENSG00000049249	TNFRSF9	1:7932895-7943165	0.047414	0	0.118501	0	0.027771	0.019803
TCONS_00001004	TCONS_00001004	ENSG00000049246	PER3	1:7784081-7788570	0	0	0	0.089709	0	0
TCONS_00001005	TCONS_00001005	ENSG00000049246	PER3	1:7784081-7799226	0	0.299905	0.305496	0.248658	0.91104	0.249842
ENST00000361923	PER3-201	ENSG00000049246	PER3	1:7784703-7845177	0	0	0.389771	0	0.013245	0.083688
ENST00000473653	PER3-205	ENSG00000049246	PER3	1:7785523-7788338	0	0.20189	0.218278	0	0.788878	0.129948
ENST00000463106	PER3-204	ENSG00000049246	PER3	1:7803051-7810347	0	0	0.146742	0	0	0
ENST00000451646	Z98884.1-201	ENSG00000236266	Z98884.1	1:7810242-7827342	0	0	0	0	0	0
ENST00000377516	UTS2-203	ENSG00000049247	UTS2	1:7843083-7853512	0	0	0	0.028627	0.079362	0.025146
ENST00000361696	UTS2-202	ENSG00000049247	UTS2	1:7847614-7853035	0	0	0	0	0	0
ENST00000054668	UTS2-201	ENSG00000049247	UTS2	1:7847766-7853431	0	0	0	0	0	0
ENST00000614998	PER3-209	ENSG00000049246	PER3	1:7784429-7845176	0.260173	0	0	0.023349	0	0
ENST00000613533	PER3-208	ENSG00000049246	PER3	1:7784429-7845176	0.154303	0.470797	0.071101	0.698124	0.467796	0.474152
ENST00000377532	PER3-202	ENSG00000049246	PER3	1:7784654-7845177	0.155261	0	0	0	0	0
TCONS_00001011	TCONS_00001011	ENSG00000049246	PER3	1:7784320-7813116	0.553243	0.427967	0.477763	0.191732	0.344065	0.583108
ENST00000377541	PER3-203	ENSG00000049246	PER3	1:7784320-7803958	0.259889	0	0.133083	1.597115	0	1.280681
TCONS_00001020	TCONS_00001020	ENSG00000049246	PER3	1:7793668-7804105	0.852005	0.616678	0.356743	0.254856	1.105604	0.128345
TCONS_00001023	TCONS_00001023	ENSG00000049246	PER3	1:7802066-7809777	0.349984	0.544575	0.439484	1.001843	0.741249	0.824714
ENST00000494684	PER3-206	ENSG00000049246	PER3	1:7836808-7842884	0.166157	0.66149	0.360753	0.58667	0.278866	0.743083
ENST00000602883	PER3-207	ENSG00000049246	PER3	1:7787322-7788570	0.420878	0.30952	0.472252	0.767513	0.452319	0.477994
TCONS_00022182	TCONS_00022182	ENSG00000236266	Z98884.1	1:7826667-7827387	0.265866	0.066799	0.11188	0.726898	1.298243	1.409049
TCONS_00022223	LINC36	XLOC_011064	XLOC_011064	1:8137923-8147944	0.03311	0	0	0.250865	0.756934	0
ENST00000453364	AL358876.1-201	ENSG00000229305	AL358876.1	1:8189824-8192770	0	0	0	0.109314	0	0.084267
ENST00000670361	LINC01714-203	ENSG00000227634	LINC01714	1:8201518-8215207	0	0	0	0	0	0
ENST00000364105	RNU1-7P-201	ENSG00000200975	RNU1-7P	1:8206434-8206597	0	0	0	0	0	0
ENST00000452982	LINC01714-201	ENSG00000227634	LINC01714	1:8208672-8215210	0	0	0	0	0	0
ENST00000635451	LINC01714-202	ENSG00000227634	LINC01714	1:8202429-8215210	0.093172	0	0.259644	0	0.068245	0.044931
TCONS_00001084	TCONS_00001084	ENSG00000227634	LINC01714	1:8202265-8203594	0.517757	0.106391	0	0.114422	0.279681	0
TCONS_00001106	TCONS_00001106	ENSG00000162426	SLC45A1	1:8317826-8344167	0	0.450394	0	2.328403	0	0
ENST00000516445	RF00019.681-201	ENSG00000252254	RF00019	1:8328067-8328179	0	0	0.130112	0	0	0.155571
ENST00000471889	SLC45A1-202	ENSG00000162426	SLC45A1	1:8317826-8344165	0.641294	4.150204	3.969868	0.246522	0.55854	0.783969
ENST00000289877	SLC45A1-201	ENSG00000162426	SLC45A1	1:8324330-8344167	4.808971	0.107704	0.295723	2.730717	5.79654	6.572923
ENST00000497660	SLC45A1-204	ENSG00000162426	SLC45A1	1:8330138-8344157	0.292593	0.638538	0.930099	0.909365	1.205677	0.323184
ENST00000481265	SLC45A1-203	ENSG00000162426	SLC45A1	1:8330428-8336109	0.01243	0	0	0.003302	0.00607	0.003867
ENST00000493373	PARK7-208	ENSG00000116288	PARK7	1:7954291-7985052	0	0	0	0	0	0
ENST00000493678	PARK7-209	ENSG00000116288	PARK7	1:7961692-7985505	0	0	10.885906	0	0	17.833099
ENST00000377488	PARK7-202	ENSG00000116288	PARK7	1:7961969-7985111	0	0	0	0	0	0
TCONS_00022207	TCONS_00022207	ENSG00000116285	ERRFI1	1:7981767-8026309	0	1.468202	0	1.328945	0.932774	1.290338
ENST00000363474	RF00019.140-201	ENSG00000200344	RF00019	1:7982881-7982983	0	0	0	0	0	0
ENST00000474874	ERRFI1-204	ENSG00000116285	ERRFI1	1:8004404-8026283	0	0	0	0	0	0
ENST00000469499	ERRFI1-203	ENSG00000116285	ERRFI1	1:8013739-8026296	0	10.953847	0	0	0	0
ENST00000445300	AL034417.2-201	ENSG00000238290	AL034417.2	1:8026738-8122702	0	0	0	0	0	0
ENST00000399343	AL034417.1-201	ENSG00000232848	AL034417.1	1:8057245-8058463	0	0	0	0	0	0
ENST00000338639	PARK7-201	ENSG00000116288	PARK7	1:7961711-7985505	21.192726	17.960209	12.048086	26.523258	25.674107	8.683234
ENST00000377491	PARK7-203	ENSG00000116288	PARK7	1:7961894-7985250	0.161084	0.155965	0.062792	0.170128	0.036741	0.307271
ENST00000377493	PARK7-204	ENSG00000116288	PARK7	1:7961701-7985281	5.732751	0	0	0	1.377746	0
ENST00000460192	PARK7-205	ENSG00000116288	PARK7	1:7961663-7971048	0.015542	0.063272	0.26747	0.128132	0.37625	0.790393
ENST00000469225	PARK7-207	ENSG00000116288	PARK7	1:7965351-7985282	1.352465	2.935165	0.678662	0.176833	0.725564	0.193836
ENST00000497113	PARK7-210	ENSG00000116288	PARK7	1:7962767-7971957	1.252659	0.134168	0.804288	0	0.95859	0.453579
ENST00000465354	PARK7-206	ENSG00000116288	PARK7	1:7961748-7971521	1.121972	7.394992	1.776455	3.162301	3.866115	2.212352
TCONS_00001049	TCONS_00001049	ENSG00000116288	PARK7	1:7965837-7975182	0.893398	0.717402	0.878165	0.890758	0.717961	1.204027
ENST00000641354	AL034417.4-201	ENSG00000284747	AL034417.4	1:7991134-8005312	0.20675	0.135984	0.30521	0.103788	0.250388	0.133109
TCONS_00001053	TCONS_00001053	ENSG00000284747	AL034417.4	1:7991134-7994994	0.222508	0	0	0	0	0
ENST00000642135	AL034417.4-202	ENSG00000284747	AL034417.4	1:7999540-8002961	0.099677	0.069708	0.0305	0.040995	0.09552	0.021658
TCONS_00001058	TCONS_00001058	ENSG00000238290	AL034417.2	1:8026439-8122702	0.264136	0.263137	0.173969	0.214261	0.278268	0.435923
TCONS_00022205	TCONS_00022205	ENSG00000200344	RF00019	1:7961708-7985358	0.953785	1.512168	0.723759	1.344824	1.279274	1.109533
TCONS_00022215	TCONS_00022215	ENSG00000116285	ERRFI1	1:8011727-8026309	11.244327	14.925342	10.899732	3.622061	0	10.149998
ENST00000377482	ERRFI1-201	ENSG00000116285	ERRFI1	1:8011727-8026309	10.151927	5.500222	11.299411	21.976648	3.797631	14.016555
ENST00000487559	ERRFI1-205	ENSG00000116285	ERRFI1	1:8014040-8026296	2.765932	5.48635	3.525335	0.384189	5.561221	3.130078
TCONS_00022206	TCONS_00022206	ENSG00000116285	ERRFI1	1:7963565-8026309	1.229269	0	1.324259	0	0.764913	0.000039
ENST00000467067	ERRFI1-202	ENSG00000116285	ERRFI1	1:8013427-8015633	7.452827	6.991958	7.091842	7.643214	7.644057	7.258912
ENST00000641100	AL034417.3-201	ENSG00000284716	AL034417.3	1:7998187-7999934	0.491609	0.107723	0.167209	0.230971	0.313811	0.319992
ENST00000400908	RERE-204	ENSG00000142599	RERE	1:8352404-8817640	0	6.693058	6.614271	5.737513	6.598529	1.368144
ENST00000467350	RERE-209	ENSG00000142599	RERE	1:8352909-8355082	0	0	0	0	0	0
ENST00000400907	RERE-203	ENSG00000142599	RERE	1:8353943-8656371	0	0	0	0	0	0
ENST00000505225	RERE-216	ENSG00000142599	RERE	1:8355521-8362844	0	0	0	0	0	0
ENST00000492766	RERE-215	ENSG00000142599	RERE	1:8365876-8423666	0	0	0	0	0	0
ENST00000449895	RERE-AS1-202	ENSG00000232912	RERE-AS1	1:8424645-8434838	0	0	0	0	0	0
ENST00000653698	RERE-AS1-203	ENSG00000232912	RERE-AS1	1:8425400-8435013	0	0	0	0	0	0
ENST00000444276	RERE-AS1-201	ENSG00000232912	RERE-AS1	1:8425638-8430041	0	0	0	0	0	0
ENST00000507012	RERE-217	ENSG00000142599	RERE	1:8495151-8526039	0	0	0	0	0	0
ENST00000605785	AL096855.1-201	ENSG00000270282	AL096855.1	1:8512653-8513021	0	0	0.105782	0.204942	0	0
ENST00000437586	RPL7P11-201	ENSG00000234619	RPL7P11	1:8750430-8751087	0	0	0	0	0	0
ENST00000436229	RPL23AP19-201	ENSG00000229716	RPL23AP19	1:8831007-8831375	0	0	0	0	0	0
TCONS_00001117	TCONS_00001117	ENSG00000232912	RERE-AS1	1:8361024-8703583	1.119115	0.909943	0.527458	0.480711	0.332369	0.497983
TCONS_00001118	TCONS_00001118	ENSG00000232912	RERE-AS1	1:8361024-8817720	0.384693	0.450655	0.692339	0.51236	0.892056	0.791088
TCONS_00001120	TCONS_00001120	ENSG00000232912	RERE-AS1	1:8424645-8435013	0.010518	0	0	0	0	0
ENST00000445254	AL357552.1-201	ENSG00000226545	AL357552.1	1:8798475-8799506	0.048047	0	0	0.071274	0.001637	0
ENST00000337907	RERE-201	ENSG00000142599	RERE	1:8352397-8817465	9.330345	0.958883	0.355903	0.073962	0.03344	1.910001
ENST00000656437	RERE-219	ENSG00000142599	RERE	1:8361158-8848921	0.144565	0.208586	0.116537	0.070334	0.064793	0.167606
ENST00000377464	RERE-202	ENSG00000142599	RERE	1:8352406-8525939	0.068123	0	0	0	0	0
ENST00000476556	RERE-212	ENSG00000142599	RERE	1:8354093-8423666	0.017608	0.72352	0.602086	1.183499	0.274335	0.082091
ENST00000659924	RERE-220	ENSG00000142599	RERE	1:8436770-8817271	0.86445	0.885332	1.53024	0.539861	0.68552	0.72712
ENST00000480342	RERE-213	ENSG00000142599	RERE	1:8464970-8753838	1.631571	1.921315	0.945824	1.803262	1.341353	4.34252
ENST00000464972	RERE-207	ENSG00000142599	RERE	1:8422790-8526027	0.201	1.478513	0.97429	0.79118	1.431538	1.338483
ENST00000488215	RERE-214	ENSG00000142599	RERE	1:8364056-8425212	0.761735	0.432844	0.384497	0.281575	0.471118	0.302568
ENST00000469251	RERE-211	ENSG00000142599	RERE	1:8541224-8590841	0.295606	0.419169	0.474177	0.355189	0.593035	0.279512
ENST00000460659	RERE-205	ENSG00000142599	RERE	1:8365855-8423419	0.949399	0.352276	0.232846	0.429763	0.336704	0.273477
ENST00000465125	RERE-208	ENSG00000142599	RERE	1:8365880-8424234	0.400681	0.472209	0.321452	0.180768	0.310235	0.377802
ENST00000514428	RERE-218	ENSG00000142599	RERE	1:8556476-8624380	0.324383	1.232262	0.140304	1.142685	0	1.430817
ENST00000468247	RERE-210	ENSG00000142599	RERE	1:8656193-8703219	16.238907	10.687957	11.651793	10.882584	7.972313	9.126303
TCONS_00022276	TCONS_00022276	ENSG00000142599	RERE	1:8649477-8659921	3.560581	3.428841	3.58484	3.772248	3.401027	3.299269
TCONS_00022278	TCONS_00022278	ENSG00000142599	RERE	1:8682172-8711821	3.001961	2.677745	2.531639	2.317194	2.692451	2.767389
TCONS_00022271	TCONS_00022271	ENSG00000142599	RERE	1:8489628-8547557	2.464678	1.96471	2.097155	1.911615	2.705262	2.926487
TCONS_00022279	TCONS_00022279	ENSG00000142599	RERE	1:8736197-8800456	2.249939	1.682364	1.997274	2.070815	1.885651	1.846102
ENST00000464367	RERE-206	ENSG00000142599	RERE	1:8363710-8364838	1.737355	1.480182	2.103403	1.173547	1.639841	0.701709
ENST00000433876	AL357552.2-201	ENSG00000228423	AL357552.2	1:8805860-8807051	1.25497	1.624395	0.920489	1.317414	2.255797	1.14706
ENST00000408156	RF00599.1-201	ENSG00000221083	RF00599	1:8511795-8511919	1.723065	0	0.952423	0.613544	0	0.049384
ENST00000428803	RPL7P7-201	ENSG00000224315	RPL7P7	1:8786211-8786913	1.410364	1.1949	1.699235	2.63564	1.837606	2.136051
ENST00000410579	RF00019.606-201	ENSG00000222511	RF00019	1:8796571-8796673	0.105269	0.064402	0.085358	0.08883	0.120975	0.089998
TCONS_00022319	TCONS_00022319	ENSG00000232208	AL139415.1	1:8905986-8908677	0.018515	0.248754	0.015953	0	0.326505	0.037264
ENST00000424862	AL139415.1-201	ENSG00000232208	AL139415.1	1:8907393-8907744	0.118582	0.031849	0.07097	0.065103	0.142188	0.017918
ENST00000647408	ENO1-216	ENSG00000074800	ENO1	1:8861002-8878689	0	0	0	0	0	0
ENST00000646370	ENO1-212	ENSG00000074800	ENO1	1:8861007-8878690	0	0	0	0	0	0
TCONS_00022294	TCONS_00022294	ENSG00000074800	ENO1	1:8866009-8878267	0	0.131155	0	0	0	16.282696
ENST00000497492	ENO1-207	ENSG00000074800	ENO1	1:8866361-8878267	0	0	0	0	0	2.329269
ENST00000646660	ENO1-213	ENSG00000074800	ENO1	1:8866432-8878032	0	0	0	0	0	0
ENST00000646906	ENO1-215	ENSG00000074800	ENO1	1:8867184-8878033	0	0	13.756865	0	6.587202	0
ENST00000643438	ENO1-208	ENSG00000074800	ENO1	1:8868048-8878646	0	0	0	0	0	0
ENST00000442636	ENO1-AS1-201	ENSG00000230679	ENO1-AS1	1:8878835-8879894	0	0	0.233063	0	0.202252	0
TCONS_00001138	TCONS_00001138	ENSG00000230679	ENO1-AS1	1:8861110-8879488	16.045403	16.21566	15.939713	14.658651	13.90246	16.291548
ENST00000234590	ENO1-201	ENSG00000074800	ENO1	1:8861000-8878686	19.912228	6.252355	23.319843	8.590494	5.713981	0.19303
ENST00000645609	ENO1-210	ENSG00000074800	ENO1	1:8863114-8879092	24.652653	44.760723	21.67679	32.485359	32.68359	20.251209
ENST00000464920	ENO1-203	ENSG00000074800	ENO1	1:8861002-8871576	227.40184	246.518692	233.36322	222.606033	226.94194	220.973434
ENST00000646156	ENO1-211	ENSG00000074800	ENO1	1:8868027-8878720	1.741166	1.42512	7.19098	2.415735	1.775912	2.632692
ENST00000646680	ENO1-214	ENSG00000074800	ENO1	1:8866480-8878720	1.350918	0	0	0.541348	0.792443	0
ENST00000645600	ENO1-209	ENSG00000074800	ENO1	1:8866009-8871944	1.141082	0	1.344072	0.976352	0.915843	0.074595
ENST00000489867	ENO1-205	ENSG00000074800	ENO1	1:8868049-8879190	1.658917	1.979411	0.947311	0.373116	2.114912	0.850798
ENST00000486051	ENO1-204	ENSG00000074800	ENO1	1:8870172-8878688	5.107016	8.205956	4.172625	5.540453	6.844005	6.016904
ENST00000492343	ENO1-206	ENSG00000074800	ENO1	1:8870947-8878692	22.30978	25.633732	24.448132	28.564852	28.259686	31.442106
ENST00000414948	ENO1-202	ENSG00000074800	ENO1	1:8875788-8878007	4.03673	3.109659	0.785435	4.580506	0.629028	5.703465
ENST00000618792	MIR6728-201	ENSG00000274258	MIR6728	1:8866502-8866590	2.06985	0.886755	3.204568	1.134655	1.862662	2.270763
ENST00000487492	SLC2A5-209	ENSG00000142583	SLC2A5	1:9038431-9039895	0	0	0	0	0	0
ENST00000377414	SLC2A5-201	ENSG00000142583	SLC2A5	1:9040080-9069604	0	0	0.03275	0	0	0
ENST00000484798	SLC2A5-207	ENSG00000142583	SLC2A5	1:9041785-9071727	0	0	0	0.042038	0	0
ENST00000474145	SLC2A5-205	ENSG00000142583	SLC2A5	1:9041785-9072265	0	0	0	0	0	0
ENST00000479813	SLC2A5-206	ENSG00000142583	SLC2A5	1:9041785-9073122	0	0	0	0	0	0
ENST00000486632	SLC2A5-208	ENSG00000142583	SLC2A5	1:9041785-9088478	0	0	0	0.020721	0	0
ENST00000487835	SLC2A5-210	ENSG00000142583	SLC2A5	1:9041858-9088457	0	0	0	0	0	0
ENST00000464985	SLC2A5-203	ENSG00000142583	SLC2A5	1:9047611-9088443	0	0	0	0	0	0
ENST00000473209	SLC2A5-204	ENSG00000142583	SLC2A5	1:9057498-9069851	0	0	0	0	0	0
ENST00000516595	RF00424.3-201	ENSG00000252404	RF00424	1:9082696-9082879	0	0	0	0	0	0
TCONS_00022362	TCONS_00022362	ENSG00000228526	MIR34AHG	1:9142596-9183750	0	0	0.006371	0.010738	0.218272	0
TCONS_00022367	TCONS_00022367	ENSG00000228526	MIR34AHG	1:9147882-9198906	0	0	0	0	0	0
ENST00000635687	MIR34AHG-204	ENSG00000228526	MIR34AHG	1:9148011-9182392	0	0	1.566082	0	0.142879	0
ENST00000635405	MIR34AHG-203	ENSG00000228526	MIR34AHG	1:9179631-9198703	0	0	0	0	0	0
ENST00000635271	LNCTAM34A-203	ENSG00000234546	LNCTAM34A	1:9182004-9196284	0	0	0	0	0	0
ENST00000437157	MIR34AHG-201	ENSG00000228526	MIR34AHG	1:9182007-9183750	0	0	0	0	0	0
ENST00000664915	LNCTAM34A-205	ENSG00000234546	LNCTAM34A	1:9182165-9192094	0	0	0	0	0	0
ENST00000657715	LNCTAM34A-204	ENSG00000234546	LNCTAM34A	1:9182178-9192089	0	0	0	0	0	0
ENST00000665148	LNCTAM34A-206	ENSG00000234546	LNCTAM34A	1:9182214-9185386	0	0	0	0	0	0
ENST00000634966	LNCTAM34A-202	ENSG00000234546	LNCTAM34A	1:9191038-9192089	0	0	0	0	0	0
ENST00000632503	MIR34AHG-202	ENSG00000228526	MIR34AHG	1:9197143-9198906	0	0.023101	0	0	0.046219	0.091289
ENST00000377424	SLC2A5-202	ENSG00000142583	SLC2A5	1:9035107-9069716	0.020044	0.029143	0	0	0	0.024918
ENST00000377411	GPR157-201	ENSG00000180758	GPR157	1:9100305-9129102	7.223027	7.442023	7.99993	6.363499	6.909442	6.963072
TCONS_00022348	TCONS_00022348	ENSG00000180758	GPR157	1:9094278-9104996	1.029976	0.365144	1.034429	1.821313	0.553583	0.222466
ENST00000466131	GPR157-203	ENSG00000180758	GPR157	1:9111169-9128781	0.456596	0.667996	0.618752	0.515297	0.69472	0.141131
ENST00000465853	GPR157-202	ENSG00000180758	GPR157	1:9104532-9111370	0.146616	0.628725	0.256611	0.117399	0.295384	0.140883
TCONS_00001169	TCONS_00001169	ENSG00000234546	LNCTAM34A	1:9180698-9193795	0.219281	0.375937	0.198167	0.253996	0.370021	0.414905
ENST00000412639	LNCTAM34A-201	ENSG00000234546	LNCTAM34A	1:9182164-9192089	0.16944	0	0.212523	0.14542	0	0
TCONS_00001168	TCONS_00001168	ENSG00000234546	LNCTAM34A	1:9180698-9186908	0.89931	0.675345	0.668429	0.690364	0.992566	0.405609
TCONS_00001162	TCONS_00001162	ENSG00000234546	LNCTAM34A	1:9125226-9197844	0.460297	0.43108	0.328485	0.563066	0.3562	0.402038
TCONS_00001163	TCONS_00001163	ENSG00000228526	MIR34AHG	1:9142697-9149665	0.157627	0.758653	0.539701	0.487004	0.207984	0.242685
TCONS_00022360	TCONS_00022360	ENSG00000228526	MIR34AHG	1:9142596-9172720	0.271837	0.234368	0.232236	0.099895	0.282882	0.296959
TCONS_00022361	TCONS_00022361	ENSG00000228526	MIR34AHG	1:9142596-9183209	3.533429	3.698961	3.018137	2.738947	2.186718	3.717309
TCONS_00022359	TCONS_00022359	ENSG00000228526	MIR34AHG	1:9142596-9172720	1.342226	0.58153	1.632852	0.23392	0.562467	0.86392
TCONS_00022365	TCONS_00022365	ENSG00000228526	MIR34AHG	1:9147882-9172720	0.796939	0.365305	0.279379	0.406988	0.312224	0.499505
TCONS_00022366	TCONS_00022366	ENSG00000228526	MIR34AHG	1:9147882-9172720	0.659907	0.253799	0.641006	0.164803	0.036577	0.227503
ENST00000385130	MIR34A-201	ENSG00000284357	MIR34A	1:9151668-9151777	0.087609	0.063355	0.034776	0.054166	0.052941	0.046308
ENST00000495451	H6PD-202	ENSG00000049239	H6PD	1:9265530-9271337	0	0	0	0	0	0
ENST00000377403	H6PD-201	ENSG00000049239	H6PD	1:9234775-9271337	8.798905	14.860163	14.061106	14.601383	15.33096	15.509931
ENST00000602477	H6PD-203	ENSG00000049239	H6PD	1:9239844-9267898	3.62235	0.366591	2.918387	1.64993	0.085389	0.187907
TCONS_00001183	TCONS_00001183	ENSG00000049239	H6PD	1:9223910-9275897	0.542817	0.270073	0.40884	0.573674	0.562174	0.922194
TCONS_00022378	H6PD-AS1	ENSG00000049239	H6PD	1:9234753-9237152	5.385324	5.154299	6.843052	7.912233	6.568878	9.463155
ENST00000641325	LINC02606-201	ENSG00000284693	LINC02606	1:9425094-9429075	0	0	0.047793	0.412905	0.083466	0.131887
ENST00000641940	LINC02606-203	ENSG00000284693	LINC02606	1:9426649-9440564	0	0	0	0	0	0
ENST00000641507	LINC02606-202	ENSG00000284693	LINC02606	1:9426975-9428916	0	0	0	0	0	0
ENST00000517147	RNA5SP40-201	ENSG00000252956	RNA5SP40	1:9437669-9437778	0	0	0	0	0	0
ENST00000641006	BX323043.1-201	ENSG00000284652	BX323043.1	1:9421098-9422862	0.023649	0	0	0	0.023096	0.045619
ENST00000450402	SPSB1-204	ENSG00000171621	SPSB1	1:9294528-9356497	0	0	0	0	0	0
ENST00000328089	SPSB1-201	ENSG00000171621	SPSB1	1:9292894-9369532	5.788539	5.72985	5.648869	6.265631	6.518699	6.743931
ENST00000357898	SPSB1-202	ENSG00000171621	SPSB1	1:9351431-9367863	0.094153	0.005569	0.02271	0.06536	0.024398	0.072043
TCONS_00001204	TCONS_00001204	ENSG00000171621	SPSB1	1:9293870-9299414	1.455548	1.524932	1.601513	1.6902	1.974914	2.011148
ENST00000377399	SPSB1-203	ENSG00000171621	SPSB1	1:9355707-9367575	0.298254	0.24929	0.442141	0.300886	0.263737	0.251653
TCONS_00001231	TCONS_00001231	ENSG00000171612	SLC25A33	1:9539447-9585237	0	0.00009	0.023955	0	0	0.812925
ENST00000302692	SLC25A33-201	ENSG00000171612	SLC25A33	1:9539465-9585173	1.805505	1.513772	1.744368	0.54289	1.127555	0
TCONS_00001230	TCONS_00001230	ENSG00000171612	SLC25A33	1:9539447-9570568	0.098506	0.119846	0.107534	0.220844	0.219015	0.2918
TCONS_00001234	TCONS_00001234	ENSG00000171612	SLC25A33	1:9539465-9574544	1.157235	0.432452	0.716292	0.406042	0.584901	0.409126
TCONS_00001232	TCONS_00001232	ENSG00000171612	SLC25A33	1:9539465-9554698	0.253449	0.925703	0.01405	0.006716	0.041727	0
TCONS_00001236	TCONS_00001236	ENSG00000171612	SLC25A33	1:9559554-9567696	1.224513	1.140376	1.089204	0.545799	0.55982	0.729879
TCONS_00001233	TCONS_00001233	ENSG00000171612	SLC25A33	1:9539465-9554698	0.831842	0.357098	1.753747	1.429956	0.765533	0.98748
TCONS_00001229	TCONS_00001229	ENSG00000171612	SLC25A33	1:9535941-9585237	0.460291	0	0	0	0	0
ENST00000435277	AL954705.1-201	ENSG00000231181	AL954705.1	1:9576427-9576985	0.705638	0.656585	0.734588	0.159334	0.510472	0.755958
ENST00000416541	TMEM201-203	ENSG00000188807	TMEM201	1:9596897-9614873	0	0	0	0	0	0
ENST00000510900	TMEM201-205	ENSG00000188807	TMEM201	1:9606214-9607685	0	0	0	0	0	0
ENST00000508400	TMEM201-204	ENSG00000188807	TMEM201	1:9607728-9613247	0	0	0	0.209	0	0
ENST00000340381	TMEM201-202	ENSG00000188807	TMEM201	1:9588911-9614877	0.388934	0.438881	0.707482	0.612779	0.765194	0.484899
ENST00000340305	TMEM201-201	ENSG00000188807	TMEM201	1:9588922-9604954	1.356017	1.380485	1.53708	1.625891	1.491679	1.439564
TCONS_00001245	TMEM201-OT1	ENSG00000188807	TMEM201	1:9606214-9614877	0.119982	0.237419	0.478932	0.224431	0.578013	0.684783
TCONS_00001246	TCONS_00001246	ENSG00000188807	TMEM201	1:9611226-9614877	1.122511	0.937258	0	0.840965	0.022416	0.031238
ENST00000628140	PIK3CD-208	ENSG00000171608	PIK3CD	1:9651732-9729114	0	0.00152	0	0	0.00139	0
ENST00000377320	PIK3CD-AS1-201	ENSG00000179840	PIK3CD-AS1	1:9652610-9654586	0	0	0	0	0	0
ENST00000426570	AL691449.1-201	ENSG00000233268	AL691449.1	1:9660828-9662626	0	0	0	0	0	0
ENST00000415330	PIK3CD-AS2-201	ENSG00000231789	PIK3CD-AS2	1:9672426-9687555	0	0	0	0	1.905098	0
TCONS_00001256	TCONS_00001256	ENSG00000231789	PIK3CD-AS2	1:9672536-9687582	0	0.407451	0	0.848396	0.377137	0.066081
ENST00000543390	PIK3CD-207	ENSG00000171608	PIK3CD	1:9710198-9727227	0	0	0	0.012111	0	0.000158
ENST00000603781	MZT1P1-201	ENSG00000271264	MZT1P1	1:9780822-9781240	0	0.06173	0.060265	0	0.177708	0.123718
ENST00000639753	AL357140.3-201	ENSG00000280113	AL357140.3	1:9826289-9828271	0	0.107871	0.097568	0	0	0.121811
ENST00000623863	AL357140.3-202	ENSG00000280113	AL357140.3	1:9827610-9828258	0	0.040866	0	0	0.086471	0
TCONS_00022416	TCONS_00022416	ENSG00000231789	PIK3CD-AS2	1:9679808-9687569	1.431364	1.188252	1.480685	2.853541	1.005129	1.871981
TCONS_00022414	TCONS_00022414	ENSG00000231789	PIK3CD-AS2	1:9672412-9687569	0.76289	0.90451	0.738837	0.971058	1.156757	1.91596
TCONS_00022417	TCONS_00022417	ENSG00000231789	PIK3CD-AS2	1:9683787-9687569	0.478813	0.328579	0.654583	0.506337	0.0103	0
ENST00000377346	PIK3CD-202	ENSG00000171608	PIK3CD	1:9651745-9728919	4.116241	3.292756	4.16317	3.098561	3.058984	1.881996
ENST00000536656	PIK3CD-206	ENSG00000171608	PIK3CD	1:9651732-9729114	0.0007	0.001459	0	0.035972	0.000972	0
ENST00000361110	PIK3CD-201	ENSG00000171608	PIK3CD	1:9710198-9727232	0.075171	0.072059	0.111184	0.004725	0.163142	0.891054
ENST00000484851	PIK3CD-205	ENSG00000171608	PIK3CD	1:9688176-9691946	0.555535	0.801273	0.510412	0.679528	0.377832	0.550377
ENST00000479223	PIK3CD-203	ENSG00000171608	PIK3CD	1:9716276-9717581	0.422352	0.104938	0.610261	0.203225	0.602395	1.115007
TCONS_00001270	TCONS_00001270	ENSG00000171608	PIK3CD	1:9723599-9729986	0.305091	1.640058	0.220365	0.177012	0.095322	0.068441
ENST00000481137	PIK3CD-204	ENSG00000171608	PIK3CD	1:9715699-9716163	0.212935	0.765145	0.217561	0.287928	0.444637	0.491802
TCONS_00001272	CLSTN1-AS1	ENSG00000171603	CLSTN1	1:9809314-9824000	2.653134	2.375941	3.700532	3.471575	1.897247	2.089229
ENST00000377298	CLSTN1-202	ENSG00000171603	CLSTN1	1:9729026-9824526	0.092042	0.092704	0.208709	0.151473	0.241229	0.124242
ENST00000650348	CLSTN1-206	ENSG00000171603	CLSTN1	1:9729027-9823669	0.031945	0.024763	0.035077	0.301935	0.129087	0.076819
ENST00000361311	CLSTN1-201	ENSG00000171603	CLSTN1	1:9729028-9823984	22.68973	18.499819	21.712324	15.324716	20.789972	16.500753
ENST00000435891	CLSTN1-203	ENSG00000171603	CLSTN1	1:9729028-9751581	26.847708	30.918245	29.296486	27.948433	22.090971	29.051735
ENST00000477264	CLSTN1-205	ENSG00000171603	CLSTN1	1:9729028-9733486	0.336992	0.083531	0.175316	0.260679	0.222614	0.138274
TCONS_00022430	CLSTN1-OT1	ENSG00000171603	CLSTN1	1:9807843-9824869	0.481553	0.813032	0.77618	0.966337	0.86143	0.861292
ENST00000464286	CLSTN1-204	ENSG00000171603	CLSTN1	1:9749488-9750167	0.18497	0.529353	0.478846	1.189221	0.166224	0.574171
ENST00000648956	AL357140.4-201	ENSG00000285701	AL357140.4	1:9900614-9908034	0	0	0.022634	0	0	0.211331
ENST00000488540	LZIC-205	ENSG00000162441	LZIC	1:9922113-9935620	0	0	0	0	0.199975	0
ENST00000462686	NMNAT1-203	ENSG00000173614	NMNAT1	1:9943429-9983669	0	1.176981	0.035961	0	0	0
ENST00000492735	NMNAT1-204	ENSG00000173614	NMNAT1	1:9943488-9972503	0	0.079282	0.251522	0.008406	0.286464	0.082124
ENST00000636827	TMEM274P-201	ENSG00000283611	TMEM274P	1:9950572-9960787	0	0.028901	0	0	0	0
ENST00000496751	NMNAT1-205	ENSG00000173614	NMNAT1	1:9981052-9985501	0	0	0.001097	0	0.00178	0
ENST00000413148	AL603962.1-201	ENSG00000241326	AL603962.1	1:9983141-9984568	0	0	0	0	0	0
ENST00000294435	RBP7-201	ENSG00000162444	RBP7	1:9997228-10016021	0	0.168608	0.271863	0.625615	0	0
ENST00000456484	AL590639.1-201	ENSG00000224340	AL590639.1	1:10054445-10054781	0	0.120923	0	0.331844	0.115319	0
ENST00000470736	UBE4B-207	ENSG00000130939	UBE4B	1:10122042-10145039	0	0	0	0	0	0
ENST00000465408	UBE4B-205	ENSG00000130939	UBE4B	1:10179016-10179950	0	0.04209	0.139641	0.322764	0.285658	0.054747
ENST00000454104	AL357140.1-201	ENSG00000223989	AL357140.1	1:9848318-9850154	0.039102	0.166227	0	0.038816	0	0.226462
ENST00000377263	CTNNBIP1-203	ENSG00000178585	CTNNBIP1	1:9848276-9910269	3.823279	3.544089	3.474347	3.782292	3.449882	4.024014
ENST00000400904	CTNNBIP1-204	ENSG00000178585	CTNNBIP1	1:9850109-9910336	0.241147	0.759774	1.972742	0.943304	1.769724	0.213832
ENST00000377258	CTNNBIP1-202	ENSG00000178585	CTNNBIP1	1:9850450-9893237	0.125213	0.097052	0.209829	0.1539	0.138693	0.009608
ENST00000377256	CTNNBIP1-201	ENSG00000178585	CTNNBIP1	1:9850659-9878176	0.048155	0	0.015767	0.033742	0.058528	0
TCONS_00022454	TCONS_00022454	ENSG00000178585	CTNNBIP1	1:9870899-9910336	0.655442	0.314022	0.099288	0.390286	0.664407	0.145175
TCONS_00022455	CTNNBIP1-OT1	ENSG00000178585	CTNNBIP1	1:9886684-9910336	0.289642	0.43527	0.190546	0.851113	0.131655	0.396491
TCONS_00001282	TCONS_00001282	ENSG00000285701	AL357140.4	1:9850431-9910321	0.520841	0.62932	0.869463	0.41244	1.183697	0.367531
ENST00000377223	LZIC-202	ENSG00000162441	LZIC	1:9926293-9943391	4.070514	4.178029	4.131908	3.647034	3.229641	3.468783
ENST00000377213	LZIC-201	ENSG00000162441	LZIC	1:9930253-9943407	0.271552	0	0	0	0	0.037467
ENST00000400903	LZIC-203	ENSG00000162441	LZIC	1:9929720-9942768	0.06415	0.16574	0.041923	0.205321	0.065299	0.046391
ENST00000471853	LZIC-204	ENSG00000162441	LZIC	1:9930261-9932180	0.271345	0.336558	0.438466	0.433215	0.290915	0.336212
ENST00000343090	UBE4B-202	ENSG00000130939	UBE4B	1:10032958-10181239	0.603842	0.657222	0.560991	0.560984	0.588471	3.88644
ENST00000253251	UBE4B-201	ENSG00000130939	UBE4B	1:10032832-10180367	5.930926	6.986338	6.832373	5.166169	5.87146	1.24056
ENST00000475795	UBE4B-208	ENSG00000130939	UBE4B	1:10107331-10132480	0.017375	0	0.006573	0	0	0
ENST00000466379	UBE4B-206	ENSG00000130939	UBE4B	1:10128339-10145599	0.766304	0.768544	0.663475	0.498684	0.580324	1.566994
ENST00000377205	NMNAT1-201	ENSG00000173614	NMNAT1	1:9943475-9985498	1.10052	0	1.365683	1.148065	0.786224	1.251552
ENST00000403197	NMNAT1-202	ENSG00000173614	NMNAT1	1:9943428-9981766	1.073109	0.792369	0.078563	0.366248	0.965181	1.034484
ENST00000488228	UBE4B-210	ENSG00000130939	UBE4B	1:10158354-10171189	0.220525	0.076492	0.24792	0.223307	0.151192	0.221548
ENST00000315901	RBP7-202	ENSG00000162444	RBP7	1:9997206-10016020	0.170201	0.019124	0.026914	0.024774	0.188594	0.093516
ENST00000487244	UBE4B-209	ENSG00000130939	UBE4B	1:10170956-10180016	0.182375	0.320818	0.255357	0.638717	0.137203	0.421853
ENST00000377153	UBE4B-203	ENSG00000130939	UBE4B	1:10033274-10073118	0.660199	0.797078	0.513721	0.162195	0.238654	0.538451
TCONS_00001293	TCONS_00001293	ENSG00000173614	NMNAT1	1:9943428-10063367	0.112334	0.234096	0.137109	0.650785	0.267302	0.124459
TCONS_00001310	TCONS_00001310	ENSG00000130939	UBE4B	1:10032832-10049402	0.788916	0.51686	0.602816	0.241032	1.626661	0.094193
ENST00000416729	PGAM1P11-201	ENSG00000233623	PGAM1P11	1:10058671-10059648	0.642028	0.844911	0.230093	0.971802	0.807951	0.493247
ENST00000445884	AL357140.2-201	ENSG00000228150	AL357140.2	1:9942923-9949974	0.530318	0.946075	0.614912	0.605981	1.292061	0.536518
ENST00000462658	UBE4B-204	ENSG00000130939	UBE4B	1:10100861-10103185	0.325862	0.46647	0.787991	0.596386	0.303339	0.204542
ENST00000365545	RN7SKP269-201	ENSG00000202415	RN7SKP269	1:9947318-9947636	0.806032	0.675777	0.827988	1.056015	0.996757	0.784979
ENST00000578045	MIR5697-201	ENSG00000265521	MIR5697	1:9967381-9967458	0.392436	0.336109	0.201841	0.836345	0.607988	1.304102
ENST00000364876	RNU6-828P-201	ENSG00000201746	RNU6-828P	1:10163268-10163374	0.341989	0.490028	0	0.362662	0.656555	0.603251
TCONS_00022467	TCONS_00022467	ENSG00000224340	AL590639.1	1:10033674-10149214	0.37396	0.209963	0.246371	0.363843	0.297476	0.114402
ENST00000476357	C1orf127-204	ENSG00000175262	C1orf127	1:10946471-10949751	0	0	0	0	0	0
ENST00000418570	C1orf127-202	ENSG00000175262	C1orf127	1:10946473-10964201	0	0	0	0	0	0
ENST00000377004	C1orf127-201	ENSG00000175262	C1orf127	1:10946473-10982037	0	0.029519	0.028275	0	0	0
ENST00000468348	C1orf127-203	ENSG00000175262	C1orf127	1:10946475-10947870	0	0	0	0	0	0
ENST00000520253	C1orf127-205	ENSG00000175262	C1orf127	1:10946730-10976215	0	0	0	0	0	0
ENST00000478524	CASZ1-205	ENSG00000130940	CASZ1	1:10637121-10638763	0	0	0	0	0	0
ENST00000447850	CASZ1-203	ENSG00000130940	CASZ1	1:10642082-10645076	0	0	0	0	0	0
TCONS_00022510	TCONS_00022510	ENSG00000130940	CASZ1	1:10642082-10653778	0	0	0	0	0	0
ENST00000344008	CASZ1-201	ENSG00000130940	CASZ1	1:10647213-10796650	0	0.040215	0.04307	0	0.038017	0
ENST00000478728	CASZ1-206	ENSG00000130940	CASZ1	1:10660737-10693912	0	0	0	0	0	0
ENST00000472814	CASZ1-204	ENSG00000130940	CASZ1	1:10704196-10705575	0	0	0	0.354598	0	0
ENST00000606802	AL139423.1-201	ENSG00000272078	AL139423.1	1:10639241-10654333	0.02088	0.025717	0.042499	0.017354	0.020581	0.035399
ENST00000377022	CASZ1-202	ENSG00000130940	CASZ1	1:10636604-10796646	0.235322	0.430223	0.489897	0.452849	0.590297	0.467045
TCONS_00022521	TCONS_00022521	ENSG00000130940	CASZ1	1:10652669-10796650	0.059417	0.027595	0	0.135029	0.045351	0.081388
ENST00000496432	CASZ1-209	ENSG00000130940	CASZ1	1:10652984-10694479	0.005728	0.001243	0	0	0.002984	0
TCONS_00022524	TCONS_00022524	ENSG00000130940	CASZ1	1:10656363-10796650	0.135714	0	0	0	0.036552	0
TCONS_00022515	TCONS_00022515	ENSG00000130940	CASZ1	1:10647213-10653897	0.400533	0	0	0	0	0.236422
TCONS_00022527	CASZ1-OT1	ENSG00000130940	CASZ1	1:10703960-10796650	0.046379	0.271674	0.076919	0	0.045294	0.447317
TCONS_00022523	TCONS_00022523	ENSG00000130940	CASZ1	1:10655083-10658789	0.010082	0.350285	0.221147	0.063103	0.407094	0.089975
ENST00000490176	CASZ1-207	ENSG00000130940	CASZ1	1:10650484-10651100	0.204551	0.032753	0.090576	0.140425	0.341542	0.058568
ENST00000492173	CASZ1-208	ENSG00000130940	CASZ1	1:10658007-10661398	0.036825	0.298827	0.113636	0.032117	0.035964	0
ENST00000473118	TARDBP-205	ENSG00000120948	TARDBP	1:11012344-11020489	0	0	0	0	0	0
ENST00000639083	TARDBP-230	ENSG00000120948	TARDBP	1:11012424-11023609	0	0	0	0	0	0
ENST00000639599	TARDBP-231	ENSG00000120948	TARDBP	1:11012425-11024183	0	0	0	0	0	0
ENST00000629725	TARDBP-228	ENSG00000120948	TARDBP	1:11012622-11023248	0	0	0	0	0	0
ENST00000439080	TARDBP-203	ENSG00000120948	TARDBP	1:11012653-11022858	0	0.587343	0	0	0	0
ENST00000614757	AL109811.3-201	ENSG00000277726	AL109811.3	1:11012662-11030528	0	0	0	0	0	0
ENST00000621715	TARDBP-225	ENSG00000120948	TARDBP	1:11012670-11022310	0	0	9.230427	0	0	0
ENST00000315091	TARDBP-202	ENSG00000120948	TARDBP	1:11013716-11024183	0	2.983901	0	0	0	0
ENST00000473869	TARDBP-206	ENSG00000120948	TARDBP	1:11013716-11025019	0	0	0	0	0	0
ENST00000638264	TARDBP-229	ENSG00000120948	TARDBP	1:11013728-11022651	0	0	0	0	0	0
ENST00000616545	TARDBP-217	ENSG00000120948	TARDBP	1:11013728-11023341	0	0	0	0	0	0
ENST00000621790	TARDBP-226	ENSG00000120948	TARDBP	1:11013728-11023341	0	0	0	0	0	0
ENST00000622057	TARDBP-227	ENSG00000120948	TARDBP	1:11016859-11023287	0	0	0	0	0	0
ENST00000617172	TARDBP-218	ENSG00000120948	TARDBP	1:11016865-11023590	0	0	0	0	0	0
ENST00000611963	TARDBP-213	ENSG00000120948	TARDBP	1:11016966-11024193	0	0.335954	0	0	0	0
ENST00000620632	TARDBP-223	ENSG00000120948	TARDBP	1:11018780-11024043	0	0	0	0	0	0
ENST00000619555	TARDBP-221	ENSG00000120948	TARDBP	1:11018780-11024184	0	0	0	0	0	0
ENST00000610369	TARDBP-211	ENSG00000120948	TARDBP	1:11018853-11024043	0	0	0	0	0	0
ENST00000614494	TARDBP-216	ENSG00000120948	TARDBP	1:11020433-11024183	0	0	0	0	0	0.556346
ENST00000611136	AL109811.3-202	ENSG00000277726	AL109811.3	1:11020506-11030430	0	0	0	0	0	0
ENST00000477447	TARDBP-208	ENSG00000120948	TARDBP	1:11020587-11025207	0	0	0	0	0	0
ENST00000612542	AL109811.3-203	ENSG00000277726	AL109811.3	1:11022144-11030526	0	0	0	0	0	0
ENST00000620505	TARDBP-222	ENSG00000120948	TARDBP	1:11022308-11025221	0	0	0	0	0	0
ENST00000621573	TARDBP-224	ENSG00000120948	TARDBP	1:11022548-11024273	0	0.232158	0	0	0	0.329977
ENST00000611008	TARDBP-212	ENSG00000120948	TARDBP	1:11022818-11025492	0	0	0	0	0	0
ENST00000613177	TARDBP-214	ENSG00000120948	TARDBP	1:11023045-11025203	0	0	0	0	0	0
ENST00000496840	TARDBP-210	ENSG00000120948	TARDBP	1:11023198-11025739	0	0	0	0	0	0
ENST00000622108	AL109811.3-204	ENSG00000277726	AL109811.3	1:11023198-11030497	0	0	0	0	0	0
ENST00000617757	TARDBP-219	ENSG00000120948	TARDBP	1:11023323-11024152	0	0	0	0	0	0
ENST00000620028	AL109811.3-205	ENSG00000277726	AL109811.3	1:11024793-11030525	0	0	0	0	0	0
ENST00000400897	MASP2-201	ENSG00000009724	MASP2	1:11026523-11047223	0	0	0	0	0	0.049466
ENST00000612387	AL109811.2-202	ENSG00000271895	AL109811.2	1:11029758-11030528	0	0	0	0	0	0
ENST00000478645	MASP2-203	ENSG00000009724	MASP2	1:11037693-11043198	0	0	0	0	0	0
ENST00000480221	MASP2-204	ENSG00000009724	MASP2	1:11044798-11047227	0	0.018608	0	0	0	0
ENST00000400898	MASP2-202	ENSG00000009724	MASP2	1:11044798-11047233	0	0	0	0	0	0
ENST00000472476	TARDBP-204	ENSG00000120948	TARDBP	1:11012654-11022176	0.140279	0.516634	0.326999	0.212464	0.62216	0.591561
ENST00000649624	TARDBP-232	ENSG00000120948	TARDBP	1:11013728-11023234	7.777088	0	0	0	0	0
ENST00000240185	TARDBP-201	ENSG00000120948	TARDBP	1:11012400-11026420	0.717111	0.74982	0.67924	5.034437	4.934655	1.430064
ENST00000476201	TARDBP-207	ENSG00000120948	TARDBP	1:11012654-11020589	0.011233	0.345655	0.115566	0	0.306145	0.10692
ENST00000613864	TARDBP-215	ENSG00000120948	TARDBP	1:11012654-11018453	0.01906	0.029571	0.065758	0.133473	0.024707	0.018383
TCONS_00001394	TCONS_00001394	ENSG00000277726	AL109811.3	1:11001511-11021527	5.380463	5.429802	4.629373	5.912455	5.550879	5.564043
ENST00000618606	TARDBP-220	ENSG00000120948	TARDBP	1:11016878-11019186	1.491461	0.449615	0.749548	0.353577	0.691698	0.946227
ENST00000480464	TARDBP-209	ENSG00000120948	TARDBP	1:11023929-11025492	0.245921	0	0.175214	0.194134	0.272795	0.165525
ENST00000607145	AL109811.2-201	ENSG00000271895	AL109811.2	1:11029659-11030528	0.672973	0.563645	0.265758	0.416531	0.542125	0.683316
ENST00000376957	SRM-201	ENSG00000116649	SRM	1:11054589-11060018	7.723515	9.075243	9.161445	12.232061	10.646348	11.377549
ENST00000459997	SRM-202	ENSG00000116649	SRM	1:11056011-11060020	0.417615	0.001861	0.001722	0.659233	0.007492	0.86581
ENST00000487300	SRM-205	ENSG00000116649	SRM	1:11056702-11059686	0.307549	0.185582	0.172305	0.682727	0.394004	0.264357
ENST00000465788	SRM-203	ENSG00000116649	SRM	1:11056011-11058873	0.196705	0.655899	0.256971	0.599205	0.490265	0.095879
ENST00000475189	SRM-204	ENSG00000116649	SRM	1:11054584-11055204	0.274859	0.379999	0.428587	0.710495	0.854825	0.139251
ENST00000490101	SRM-206	ENSG00000116649	SRM	1:11054664-11055820	0.064611	0.315958	0.023346	0.108827	0.709037	0.19124
ENST00000304457	EXOSC10-201	ENSG00000171824	EXOSC10	1:11066618-11099869	0	0.011207	0	0.873007	0	2.916055
ENST00000452378	AL109811.1-201	ENSG00000226849	AL109811.1	1:11068471-11073097	0	0	0	0	0	0
TCONS_00001445	TCONS_00001445	ENSG00000230337	EXOSC10-AS1	1:11088155-11102100	0	0	0	0	0	0
ENST00000435388	EXOSC10-AS1-201	ENSG00000230337	EXOSC10-AS1	1:11099675-11102100	0	0	0	0.136381	0	0
TCONS_00001443	TCONS_00001443	ENSG00000226849	AL109811.1	1:11069634-11082726	0.136887	0.673855	0.414808	0.935727	0.584565	0.608527
TCONS_00001440	TCONS_00001440	ENSG00000226849	AL109811.1	1:11065879-11073097	0.14541	0.045174	0.096083	0.083543	0.135777	0.109434
TCONS_00001444	TCONS_00001444	ENSG00000230337	EXOSC10-AS1	1:11088155-11102100	0.180348	0.356689	0.307731	0.174739	0.370094	0.340544
ENST00000447600	EXOSC10-AS1-202	ENSG00000230337	EXOSC10-AS1	1:11099675-11102051	0.092623	0	0	0	0.06038	0
ENST00000376936	EXOSC10-202	ENSG00000171824	EXOSC10	1:11066618-11099869	4.743609	6.195824	4.898124	4.331543	5.695827	2.8737
ENST00000474216	EXOSC10-207	ENSG00000171824	EXOSC10	1:11066621-11081217	1.56442	0.824098	1.132933	1.630455	1.18431	1.066418
ENST00000460196	EXOSC10-203	ENSG00000171824	EXOSC10	1:11091503-11099854	0.436594	0.076476	0.406511	0.351171	0.180297	0.236821
ENST00000470611	EXOSC10-205	ENSG00000171824	EXOSC10	1:11074288-11079800	0.13003	0.157143	0	0.350875	0	0.210242
TCONS_00022564	EXOSC10-OT1	ENSG00000171824	EXOSC10	1:11066618-11073026	0.002102	0.022413	0.003004	0.003363	0.066718	0.005262
ENST00000478271	EXOSC10-208	ENSG00000171824	EXOSC10	1:11068654-11072395	0.13155	0.163215	0.12015	0.154168	0.145099	0.109276
ENST00000485606	EXOSC10-209	ENSG00000171824	EXOSC10	1:11080701-11082623	1.145549	0.631147	0.855603	0.649656	0.858679	0.296586
ENST00000490565	EXOSC10-210	ENSG00000171824	EXOSC10	1:11066685-11068924	0.200456	0.172149	0.138948	0.000842	0.065839	0.030368
ENST00000469634	EXOSC10-204	ENSG00000171824	EXOSC10	1:11068645-11073026	0.009588	0.00026	0.01439	0.011989	0.001897	0.018221
ENST00000498576	EXOSC10-211	ENSG00000171824	EXOSC10	1:11077009-11077651	0.619974	2.576696	1.240253	0.651425	0.637582	3.105732
ENST00000472078	EXOSC10-206	ENSG00000171824	EXOSC10	1:11079770-11080857	0.576572	0.512667	0.309949	0.382918	0.817412	0.160292
ENST00000577266	AL358013.1-201	ENSG00000264881	AL358013.1	1:10227718-10227803	0	0	0.130112	0.362396	0.553011	0
ENST00000377081	KIF1B-202	ENSG00000054523	KIF1B	1:10232250-10381597	0	0	0	0	0	0
ENST00000620295	KIF1B-211	ENSG00000054523	KIF1B	1:10232329-10381596	0	0	0.033816	0	0.100748	0
ENST00000622724	KIF1B-212	ENSG00000054523	KIF1B	1:10232329-10381596	0	0	0.002533	0	0.003355	0
ENST00000495136	KIF1B-209	ENSG00000054523	KIF1B	1:10278558-10282383	0	0	0.830282	0	0	0
ENST00000362692	RNU6-37P-201	ENSG00000199562	RNU6-37P	1:10298966-10299072	0	0.327532	0.745411	0	0.37717	0.855338
ENST00000465635	KIF1B-206	ENSG00000054523	KIF1B	1:10344775-10361825	0	0.081389	0.070068	0.053897	0.139243	0.03706
ENST00000641495	AL139424.3-201	ENSG00000284735	AL139424.3	1:10381906-10386541	0	0	0	0	0	0
ENST00000641619	AL139424.3-202	ENSG00000284735	AL139424.3	1:10381978-10383105	0	1.129375	0	0	0	0
ENST00000641011	AL139424.2-201	ENSG00000284642	AL139424.2	1:10395416-10396041	0	0	0	0	0	0
ENST00000641456	AL139424.2-203	ENSG00000284642	AL139424.2	1:10395783-10397376	0	0	0	0	0	0
ENST00000641062	AL139424.2-204	ENSG00000284642	AL139424.2	1:10396238-10397363	0	0	0	0	0	0
ENST00000483936	PGD-205	ENSG00000142657	PGD	1:10399112-10417509	0	0	0	0	0	0
ENST00000400900	CENPS-CORT-201	ENSG00000251503	CENPS-CORT	1:10430102-10452153	0	0	0.090565	0	0	0
TCONS_00001370	TCONS_00001370	ENSG00000251503	CENPS-CORT	1:10430102-10452801	0	0	0.143089	0	0.029574	0
ENST00000470413	CENPS-CORT-203	ENSG00000251503	CENPS-CORT	1:10430384-10451659	0	0	0	0	0	0
ENST00000602486	CENPS-205	ENSG00000175279	CENPS	1:10430512-10431130	0	0	0	0	0	0
ENST00000602296	CENPS-CORT-204	ENSG00000251503	CENPS-CORT	1:10430804-10452003	0	0	0	0	0	0
ENST00000462462	CENPS-202	ENSG00000175279	CENPS	1:10431123-10442502	0	0	0	0	0	0
ENST00000465026	CENPS-CORT-202	ENSG00000251503	CENPS-CORT	1:10431258-10451659	0	0	0	0	0	0
ENST00000472851	PEX14-202	ENSG00000142655	PEX14	1:10472288-10536572	0	0	0	0	0	0
ENST00000492696	PEX14-204	ENSG00000142655	PEX14	1:10535888-10536289	0	0	0.04441	0	0	0
ENST00000377086	KIF1B-204	ENSG00000054523	KIF1B	1:10211616-10381603	6.680602	6.045695	6.739637	8.470733	8.002024	7.904559
ENST00000263934	KIF1B-201	ENSG00000054523	KIF1B	1:10210805-10377937	0.653967	0	0.800897	0.752574	1.036613	0.919896
ENST00000377093	KIF1B-205	ENSG00000054523	KIF1B	1:10210805-10308597	1.869176	4.201628	2.359819	0.812685	1.037849	1.136876
ENST00000377083	KIF1B-203	ENSG00000054523	KIF1B	1:10230764-10306757	0.047214	0.033561	0.028015	0.078356	0.140832	0.048017
ENST00000635499	KIF1B-213	ENSG00000054523	KIF1B	1:10352664-10377189	0.003581	0.002689	0	0.005908	0.001749	0.001727
ENST00000483340	KIF1B-208	ENSG00000054523	KIF1B	1:10345621-10361824	0.809331	1.919351	0.423882	0.796453	0.269676	0.724881
ENST00000497835	KIF1B-210	ENSG00000054523	KIF1B	1:10282450-10292334	0.224367	0.438772	0.381169	0.135031	1.073733	0.25916
ENST00000470616	KIF1B-207	ENSG00000054523	KIF1B	1:10365166-10368502	0.279258	0.986551	0.497656	1.045034	0.686672	1.606765
ENST00000584329	RN7SL731P-201	ENSG00000264501	RN7SL731P	1:10306465-10306757	0.288779	0.097055	0.137911	0.111222	0.087433	0.150844
ENST00000641335	AL139424.2-202	ENSG00000284642	AL139424.2	1:10395618-10397432	0.669167	0.518094	0.49407	0.54381	0.260292	0.51306
TCONS_00022477	TCONS_00022477	ENSG00000284735	AL139424.3	1:10343266-10420143	7.088005	6.403708	7.227421	5.673524	6.141334	5.862272
TCONS_00022480	TCONS_00022480	ENSG00000284735	AL139424.3	1:10369237-10398889	0.748961	1.306904	0.224095	0.856563	1.044415	0.281555
ENST00000641117	AL139424.3-203	ENSG00000284735	AL139424.3	1:10384628-10387150	2.633703	0.720194	1.936683	2.459727	2.105539	0.877262
TCONS_00022474	TCONS_00022474	ENSG00000054523	KIF1B	1:10313671-10368137	1.234414	0.025019	0.444856	0	0.014292	0.532951
TCONS_00022483	TCONS_00022483	ENSG00000284735	AL139424.3	1:10380258-10398874	0.890105	0.796702	1.105322	1.037423	0.922592	0.654565
TCONS_00022475	TCONS_00022475	ENSG00000054523	KIF1B	1:10321223-10368093	0.027149	1.10189	0	0	0	0
ENST00000270776	PGD-201	ENSG00000142657	PGD	1:10399064-10420511	300.672302	329.540985	315.814392	286.783203	286.046387	279.779968
ENST00000491493	PGD-207	ENSG00000142657	PGD	1:10398592-10411552	1.089654	1.184746	0.788154	2.640644	0.624723	0.859498
ENST00000460189	PGD-202	ENSG00000142657	PGD	1:10399632-10413251	69.567207	72.818237	60.295376	62.677139	64.663483	61.893509
ENST00000498356	PGD-210	ENSG00000142657	PGD	1:10415292-10419830	0.980754	0.766772	0.790659	0.95032	0.96667	0.814961
ENST00000477958	PGD-204	ENSG00000142657	PGD	1:10399073-10404276	34.742672	28.326023	20.483223	9.506287	15.129985	13.735982
ENST00000465632	PGD-203	ENSG00000142657	PGD	1:10399498-10408140	19.403282	19.659533	14.395932	26.772301	16.127329	23.163731
ENST00000487775	PGD-206	ENSG00000142657	PGD	1:10399044-10400008	12.940384	14.770089	13.19507	13.706813	12.906069	13.941383
ENST00000493288	PGD-208	ENSG00000142657	PGD	1:10412834-10417044	11.811511	11.486078	11.547338	9.142294	10.822013	9.738295
ENST00000496718	PGD-209	ENSG00000142657	PGD	1:10418812-10419808	4.090687	3.78026	3.852347	4.676341	3.005416	3.705619
TCONS_00022494	TCONS_00022494	ENSG00000271989	AL139424.1	1:10429045-10440561	0.152897	0.029414	0.100087	0.250987	0.074611	0.127883
ENST00000607572	AL139424.1-201	ENSG00000271989	AL139424.1	1:10429881-10430677	0	0	0	0.001725	0	0.001628
TCONS_00001376	TCONS_00001376	ENSG00000251503	CENPS-CORT	1:10430783-10452801	1.028027	0	0	0.24493	0	0
ENST00000602787	CENPS-CORT-205	ENSG00000251503	CENPS-CORT	1:10430435-10451411	0.083238	0	0	0.269323	0	0
ENST00000477755	CENPS-204	ENSG00000175279	CENPS	1:10430783-10442334	0.620551	2.377959	1.997135	1.329648	1.963401	2.630366
ENST00000309048	CENPS-201	ENSG00000175279	CENPS	1:10430433-10442808	0.390603	0.304731	0.217412	0.337733	0.251668	0.453328
ENST00000464507	CENPS-203	ENSG00000175279	CENPS	1:10440123-10442657	0.322096	0.346546	0.058882	0.611815	0.387076	0.366491
ENST00000377049	CORT-201	ENSG00000241563	CORT	1:10449719-10451902	0.16496	0.036063	0.022821	0.133377	0.2917	0.156896
TCONS_00001375	TCONS_00001375	ENSG00000175279	CENPS	1:10430783-10432509	0.122654	0.279353	0.175792	0.565735	0.394434	0.53176
TCONS_00001369	TCONS_00001369	ENSG00000251503	CENPS-CORT	1:10430102-10452801	0.08166	0.188155	0	0.060028	0	0.140006
ENST00000424487	AL354956.1-201	ENSG00000203469	AL354956.1	1:10458555-10459338	0.099439	0.248783	0	0.220971	0.37723	0.370323
ENST00000377038	DFFA-202	ENSG00000160049	DFFA	1:10456522-10472529	5.198585	5.513751	5.463184	6.271862	5.9523	6.872301
ENST00000377036	DFFA-201	ENSG00000160049	DFFA	1:10462468-10472488	0.646239	0.944412	0.921549	0.381918	2.629948	0.960957
ENST00000476658	DFFA-203	ENSG00000160049	DFFA	1:10461643-10472479	0.066029	0	0	0	0	0
ENST00000356607	PEX14-201	ENSG00000142655	PEX14	1:10474950-10630758	4.953506	4.127024	4.244098	5.186052	4.531643	4.591054
TCONS_00001383	TCONS_00001383	ENSG00000142655	PEX14	1:10459616-10536572	0.324078	0.379573	0.298079	0.400246	0.477681	0.401707
ENST00000491661	PEX14-203	ENSG00000142655	PEX14	1:10474982-10623286	0.399933	0.063049	0.427914	0.240477	0.063786	0.336933
ENST00000461850	RN7SL614P-201	ENSG00000243267	RN7SL614P	1:10616836-10617115	2.052262	0.833456	0.214221	0.149501	0.544987	0.709797
TCONS_00022501	TCONS_00022501	ENSG00000287727	AL139423.2	1:10474960-10630710	0.578181	0.500834	0.483029	0.358295	0.449	0.537603
ENST00000663738	AL139423.2-201	ENSG00000287727	AL139423.2	1:10612222-10616452	0.033771	0.028339	0.026421	0.047809	0.01804	0.037366
ENST00000423056	DISP3-203	ENSG00000204624	DISP3	1:11479166-11481960	0	0.05329	0.042894	0.109351	0.044796	0
ENST00000649975	AL590989.1-201	ENSG00000285833	AL590989.1	1:11500803-11502016	0	0	0	0	0	0
ENST00000304391	DISP3-202	ENSG00000204624	DISP3	1:11533676-11537225	0	0	0	0	0	0
ENST00000294484	DISP3-201	ENSG00000204624	DISP3	1:11479155-11537551	0.020158	0.143361	0.186561	0.108372	0.076652	0.092726
ENST00000445982	MTOR-AS1-202	ENSG00000225602	MTOR-AS1	1:11143898-11149537	0	0	0	0	0	0
ENST00000420480	MTOR-AS1-201	ENSG00000225602	MTOR-AS1	1:11144424-11149537	0	0	0	0	0	0
ENST00000517277	RNU6-537P-201	ENSG00000253086	RNU6-537P	1:11152350-11152452	0	0	0	0	0	0
ENST00000376819	ANGPTL7-201	ENSG00000171819	ANGPTL7	1:11189355-11195981	0	0.006704	0	0	0.083403	0.030555
ENST00000476934	ANGPTL7-202	ENSG00000171819	ANGPTL7	1:11193627-11195178	0	0	0	0	0	0
ENST00000384720	RNU6-291P-201	ENSG00000207451	RNU6-291P	1:11226254-11226360	0	0	0	0	0	0
ENST00000448289	RPL39P6-201	ENSG00000238173	RPL39P6	1:11232963-11233112	0	0	0.004337	0	0	0
TCONS_00022586	TCONS_00022586	ENSG00000238199	UBE2V2P3	1:11273214-11286150	0	0.283311	0.157211	0.271023	0.295632	0.237765
ENST00000376804	UBIAD1-201	ENSG00000120942	UBIAD1	1:11273528-11295164	0	0.218644	0	0	0	0.235531
ENST00000483738	UBIAD1-203	ENSG00000120942	UBIAD1	1:11273934-11296049	0	0.034343	0	0	0.178856	0.139022
ENST00000433562	UBE2V2P3-201	ENSG00000238199	UBE2V2P3	1:11278616-11279351	0	0	0	0	0	0
TCONS_00001449	ANGPTL7-OT1	ENSG00000171819	ANGPTL7	1:11128479-11213558	0.755319	0.804021	0.967405	0.487607	0.473226	0.717263
TCONS_00001456	TCONS_00001456	ENSG00000238173	RPL39P6	1:11230972-11262566	0.548347	0.519779	0.680232	0.474146	0.632461	0.635415
ENST00000486588	UBIAD1-204	ENSG00000120942	UBIAD1	1:11273889-11295183	0.305469	0.08051	0.1552	0.363063	0.387672	0.038775
ENST00000376810	UBIAD1-202	ENSG00000120942	UBIAD1	1:11273206-11288434	2.530749	2.40898	2.479845	2.353472	2.194732	2.399829
ENST00000361445	MTOR-201	ENSG00000198793	MTOR	1:11106535-11262507	7.783749	7.367891	7.407423	5.13987	5.710052	5.8381
ENST00000376838	MTOR-202	ENSG00000198793	MTOR	1:11106535-11131558	0.545552	0.85424	0.685381	0.064948	0.568069	0.395829
ENST00000490931	MTOR-206	ENSG00000198793	MTOR	1:11107307-11115527	0.085191	0.12222	0.159097	0.045293	0.069247	0.117589
ENST00000473471	MTOR-204	ENSG00000198793	MTOR	1:11107285-11114629	0.395973	0.265355	0.222002	0.139409	0.179994	0.209076
ENST00000455339	MTOR-203	ENSG00000198793	MTOR	1:11109303-11115663	0.376196	0.264643	0.140279	0.046253	0.001364	0.010716
ENST00000495435	MTOR-207	ENSG00000198793	MTOR	1:11131594-11145025	0.533642	0.930212	0.694357	0.657109	0.667696	0.54422
ENST00000476768	MTOR-205	ENSG00000198793	MTOR	1:11138954-11139660	0.366714	0.297502	0.437585	0.077758	0.242724	0.322979
ENST00000449067	FBXO6-202	ENSG00000116663	FBXO6	1:11668696-11674030	0	0	0	0	0	0
ENST00000376753	FBXO6-201	ENSG00000116663	FBXO6	1:11664200-11674354	3.050017	2.735467	3.398603	2.367862	1.655236	1.563783
ENST00000474239	FBXO6-203	ENSG00000116663	FBXO6	1:11664486-11672064	0.111742	0.024638	0.483861	0.091809	0.075547	0.220018
ENST00000642025	FBXO2-206	ENSG00000116661	FBXO2	1:11637018-11650770	0	0	0	0	0	0
TCONS_00022603	TCONS_00022603	ENSG00000116661	FBXO2	1:11649528-11654197	0	0	0	0	0	0
ENST00000475961	FBXO2-205	ENSG00000116661	FBXO2	1:11650737-11653529	0	0.060375	0.091553	0.163403	0.372613	0
ENST00000251546	FBXO44-201	ENSG00000132879	FBXO44	1:11654375-11662289	0	0	0	0	0	0
TCONS_00022609	TCONS_00022609	ENSG00000116661	FBXO2	1:11654885-11662881	0	1.252958	0.101278	0	0.186638	0.051592
ENST00000376760	FBXO44-203	ENSG00000132879	FBXO44	1:11654910-11661349	0	0	0	0	0.429695	0
ENST00000642131	AL031731.1-201	ENSG00000284708	AL031731.1	1:11623558-11643416	0.059734	0	0.037282	0.109292	0.019467	0.028839
TCONS_00001499	TCONS_00001499	ENSG00000132879	FBXO44	1:11648265-11663327	2.577625	0	1.880953	0.80224	0	0
TCONS_00001498	TCONS_00001498	ENSG00000132879	FBXO44	1:11648265-11663327	0.286188	1.234862	0.343225	0.331005	0.444318	0.524791
ENST00000376770	FBXO44-206	ENSG00000132879	FBXO44	1:11654857-11663327	1.288014	1.256306	1.409954	1.356364	1.58073	1.49895
ENST00000251547	FBXO44-202	ENSG00000132879	FBXO44	1:11654877-11663327	0.605612	0.826791	0.510909	0.780211	0.787081	0.805539
ENST00000376768	FBXO44-205	ENSG00000132879	FBXO44	1:11654881-11661391	0.027515	0	0.041277	0.052558	0	0.346919
ENST00000471895	FBXO44-208	ENSG00000132879	FBXO44	1:11658542-11663324	0.011792	0.733119	0.103228	0.022867	0.798635	1.29993
ENST00000376762	FBXO44-204	ENSG00000132879	FBXO44	1:11654910-11662291	4.463367	6.258378	5.108724	5.496097	6.672078	5.433057
ENST00000425796	FBXO44-207	ENSG00000132879	FBXO44	1:11654857-11658868	0.816763	0.662383	0.012021	0.810518	0.011823	0.829547
ENST00000475435	FBXO44-209	ENSG00000132879	FBXO44	1:11656065-11663117	0.273258	0.412129	0.230712	0.422639	0.549456	0.41092
TCONS_00022598	TCONS_00022598	ENSG00000116661	FBXO2	1:11636730-11654197	0.593661	0.574793	0.884239	0.439608	0.410411	1.134332
ENST00000354287	FBXO2-201	ENSG00000116661	FBXO2	1:11648387-11654429	14.940307	14.845072	15.740458	8.205386	8.81852	7.351867
TCONS_00022610	TCONS_00022610	ENSG00000116661	FBXO2	1:11655354-11662426	0.077635	0.036753	0.411179	0.311899	0.03001	0.830575
TCONS_00022608	TCONS_00022608	ENSG00000116661	FBXO2	1:11654885-11662254	0.808114	0	1.062994	0.675731	0.835741	0.031152
ENST00000466919	FBXO2-203	ENSG00000116661	FBXO2	1:11649874-11654197	0.063986	0	0	0	0.004851	0.47644
ENST00000471501	FBXO2-204	ENSG00000116661	FBXO2	1:11649528-11650713	0.529626	0.693967	0.650404	0.12984	0.607371	0.174046
TCONS_00022602	TCONS_00022602	ENSG00000116661	FBXO2	1:11639416-11647206	0.547577	0.459366	0.496747	0.248662	0.23893	0.295556
ENST00000465901	FBXO2-202	ENSG00000116661	FBXO2	1:11650547-11655785	0.031418	0	0.036557	0	0	0.048318
ENST00000376672	MAD2L2-206	ENSG00000116670	MAD2L2	1:11674525-11691477	0	0	0	0	0	0
ENST00000376667	MAD2L2-204	ENSG00000116670	MAD2L2	1:11674748-11691609	0	0	0	0	0	0
ENST00000235310	MAD2L2-201	ENSG00000116670	MAD2L2	1:11674480-11691650	4.132093	2.245164	7.492678	4.151298	5.800106	1.368208
ENST00000376669	MAD2L2-205	ENSG00000116670	MAD2L2	1:11674678-11681118	1.637292	0.968089	0.712946	0.695346	0.512891	0.462657
ENST00000376692	MAD2L2-207	ENSG00000116670	MAD2L2	1:11674480-11681148	0.267501	7.57408	1.065552	4.860662	3.566677	12.030868
ENST00000456915	MAD2L2-209	ENSG00000116670	MAD2L2	1:11675657-11681131	6.198709	5.032283	4.356573	4.085237	2.327052	1.550362
ENST00000376664	MAD2L2-203	ENSG00000116670	MAD2L2	1:11675700-11681111	3.173145	2.624185	2.384972	0.783126	1.950571	0.55485
ENST00000445656	MAD2L2-208	ENSG00000116670	MAD2L2	1:11675656-11681111	0.640819	0.039615	0.883747	1.173811	0.001979	0.57578
ENST00000376655	MAD2L2-202	ENSG00000116670	MAD2L2	1:11676872-11691593	0.666638	0.513756	0.587581	0.787477	0.998978	0.623445
ENST00000661075	AL021155.2-205	ENSG00000285646	AL021155.2	1:11907940-11913323	0	0	0	0	0	0
ENST00000650448	AL021155.2-201	ENSG00000285646	AL021155.2	1:11908147-11913232	0	0	0	0	0	0
ENST00000649268	AL021155.2-202	ENSG00000285646	AL021155.2	1:11908147-11913238	0	0	0	0	0	0
ENST00000658167	AL021155.2-203	ENSG00000285646	AL021155.2	1:11908152-11913226	0	0	0	0	0	0.10334
ENST00000660618	AL021155.2-206	ENSG00000285646	AL021155.2	1:11908152-11914298	0	0.079329	0	0	0	0
ENST00000364931	RNU5E-4P-201	ENSG00000201801	RNU5E-4P	1:11909808-11909927	0	0.095086	0	0	0	0.127485
ENST00000362477	RNU5E-1-201	ENSG00000199347	RNU5E-1	1:11908152-11908271	0.331608	0.185644	0.188663	0.145136	0	0.074926
ENST00000666735	AL021155.2-204	ENSG00000285646	AL021155.2	1:11908151-11909330	0	0	0	0	0.068056	0
ENST00000616327	KIAA2013-203	ENSG00000116685	KIAA2013	1:11920183-11926403	0	0	0	0	0	0
ENST00000376572	KIAA2013-201	ENSG00000116685	KIAA2013	1:11919591-11926427	12.374956	13.109939	10.079586	7.301805	5.244471	12.025804
ENST00000376576	KIAA2013-202	ENSG00000116685	KIAA2013	1:11922175-11926428	1.453277	1.499068	4.854694	7.629077	9.050095	2.495313
ENST00000400895	AGTRAP-205	ENSG00000177674	AGTRAP	1:11736124-11750316	0	0	0.011899	0	0	0
ENST00000491346	AGTRAP-210	ENSG00000177674	AGTRAP	1:11736142-11750488	0	0	0	0.058711	0	0
ENST00000452018	AGTRAP-206	ENSG00000177674	AGTRAP	1:11736173-11750409	0	0	2.943227	0	0	0
ENST00000510878	AGTRAP-212	ENSG00000177674	AGTRAP	1:11736175-11750633	0	0	0	0	0	0
ENST00000471765	AGTRAP-207	ENSG00000177674	AGTRAP	1:11747512-11754802	0	0	0	0	0	0
ENST00000433342	C1orf167-202	ENSG00000215910	C1orf167	1:11761787-11789584	0	0	0	0	0	0
ENST00000484153	C1orf167-207	ENSG00000215910	C1orf167	1:11766742-11778310	0	0	0.030424	0	0	0.010279
TCONS_00001539	TCONS_00001539	ENSG00000215910	C1orf167	1:11766742-11791187	0	0.233807	0.245766	0.162028	0	0.196209
[truncated: 267,338 more rows]
